# Supplementary material for: Epithelial Cell Proliferation Arrest Induced by Lactate and Acetate from Lactobacillus casei and Bifidobacterium breve
Source: PLoS One. 2013 Apr 30;8(4):e63053. doi: 10.1371/journal.pone.0063053 (PMC3639975; doi:10.1371/journal.pone.0063053)
Supplement: Table S1 — Human intestinal Caco-2 cells transcriptional profiling with the Affymetrix GeneChip technology. SLR value indicates the difference in Log2 between the signals of Caco-2 cultivated with bacteria (L. casei or B. breve) and Caco-2 cells alone and their associated p-values. (XLS) [file pone.0063053.s001.xls]

## Sheet:  compare result
probe set	gene	Accession	SLR Lc	P value Lc	SLR Bb	P value Bb
209000_s_at	KIAA0202 protein	BC001329.1	0.33	0.274971	1.05	0.025665
200902_at	15 kDa selenoprotein	NM_004261.1	0.55	0.000978	0.8	6.9e-05
213448_at	Homo sapiens cDNA FLJ31688 fis, clone NT2RI2005520	AI693193	-0.8	0.000858	-1.48	0.022077
214116_at	biotinidase	AI767414	-0.82	0.006477	-1.43	0.014705
214801_at	Homo sapiens cDNA FLJ11392 fis, clone HEMBA1000575	W88821	0.96	0.000508	1.14	0.000312
216822_x_at	Consensus includes gb:AL359763 /DEF=Human DNA sequence from clone RP11-169O17 on chromosome 13 Contains ESTs, GSSs, STSs and four CpG islands. Contains a novel protein similar to cytochrome c, part of a novel gene similar to TPTE encoding a transmembrane phosphatase with tensin homo... /FEA=CDS_1 /DB_XREF=gi:10045472 /UG=Hs.307122 Human DNA sequence from clone RP11-169O17 on chromosome 13 Contain…	AL359763	1.22	0.019768	1.67	0.01085
217259_at	Homo sapiens mRNA; cDNA DKFZp586H0123 (from clone DKFZp586H0123)	AL117549.1	4.23	0.028493	3.38	0.049145
221200_at	gb:NM_022155.1 /DEF=Homo sapiens PP3227 protein (PP3227), mRNA. /FEA=mRNA /GEN=PP3227 /PROD=PP3227 protein /DB_XREF=gi:11545901 /UG=Hs.302027 PP3227 protein /FL=gb:NM_022155.1	NM_022155.1	0.95	0.00205	1.51	0.000345
221861_at	Homo sapiens mRNA; cDNA DKFZp762M127 (from clone DKFZp762M127)	AL157484.1	-0.78	0.00084	-1.22	0.001019
43511_s_at	Homo sapiens mRNA; cDNA DKFZp762M127 (from clone DKFZp762M127)	AI201594	-0.7	0.00284	-1.09	0.009163
206659_at	hypothetical protein FLJ14082	NM_025024.1	-1.07	0.018372	-0.7	0.520707
207750_at	hypothetical protein PRO1866	NM_018510.1	0.81	0.03119	0.43	0.191407
213598_at	putative dimethyladenosine transferase	W87688	0.94	0.033823	0.81	0.061402
214967_at	Homo sapiens cDNA FLJ12055 fis, clone HEMBB1002049	AU146983	0.98	0.046911	0.05	0.947963
215578_at	Homo sapiens cDNA FLJ11662 fis, clone HEMBA1004629	AU145365	3.12	0.008556	2.56	0.216519
215612_at	Homo sapiens cDNA FLJ12349 fis, clone MAMMA1002308	AU147983	0.86	0.000438	-0.66	0.414599
216374_at	Consensus includes gb:AC006986 /DEF=Homo sapiens BAC clone RP11-155J5 from Y /FEA=CDS /DB_XREF=gi:4753246 /UG=Hs.283908 Homo sapiens BAC clone RP11-155J5 from Y	AC006986	-1.4	0.044212	-1.01	0.210937
216413_at	Consensus includes gb:AL139112 /DEF=Human DNA sequence from clone GS1-103B18 on chromosome Xq27.1-27.3 Contains ESTs, STSs and GSSs. Contains a novel cytochrome c-1 (CYC1) pseudogene /FEA=CDS /DB_XREF=gi:10045312 /UG=Hs.307101 Human DNA sequence from clone GS1-103B18 on chromosome Xq27.1-27.3 Contains ESTs, STSs and GSSs. Contains a novel cytochrome c-1 (CYC1) pseudogene	AL139112	0.85	0.048053	0.38	0.398926
216788_at	Homo sapiens cDNA: FLJ21911 fis, clone HEP03855	AK025564.1	-0.86	0.042079	0.04	0.909252
216856_s_at	deleted in lymphocytic leukemia, 2	AF264787.1	-1.28	0.002822	-0.5	0.511846
217376_at	Consensus includes gb:AL109809 /DEF=Human DNA sequence from clone RP4-673D20 on chromosome 20. Contains a PTPNS (protein tyrosine phosphatase, non-receptor type substrate) family pseudogene, STSs, GSSs and a CpG island /FEA=CDS /DB_XREF=gi:6634478 /UG=Hs.272342 Human DNA sequence from clone RP4-673D20 on chromosome 20. Contains a PTPNS (protein tyrosine phosphatase, non-receptor type substrate) f…	AL109809	-0.75	0.014953	-0.84	0.237701
207488_at	Homo sapiens cDNA FLJ12988 fis, clone NT2RP3000080	NM_024999.1	0.52	0.213715	0.99	0.028036
210230_at	RNA, U2 small nuclear	BC003629.1	-0.64	0.075608	-0.87	0.025048
210748_at	DnaJ (Hsp40) homolog, subfamily C, member 8	AF116696.1	2.57	0.199519	3.73	0.01631
212444_at	Homo sapiens cDNA: FLJ22182 fis, clone HRC00953	AA156240	0.69	0.000801	1.77	6.2e-05
213403_at	Human clone 23908 mRNA sequence	U79290.1	-0.26	0.006809	-0.74	0.000397
213945_s_at	KIAA0906 protein	AI867102	0.66	0.095732	0.82	0.046637
213979_s_at	C-terminal binding protein 1	AA053830	0.26	0.465037	0.75	0.029833
215344_at	Homo sapiens mRNA; cDNA DKFZp434M0835 (from clone DKFZp434M0835)	AL137325.1	0.52	0.061655	1.22	0.00357
215376_at	Homo sapiens cDNA FLJ12295 fis, clone MAMMA1001818	AU147830	0.65	0.159615	1.17	0.014498
215648_at	Homo sapiens cDNA FLJ11461 fis, clone HEMBA1001570	AU144324	0.22	0.581798	0.82	0.022726
216070_at	Homo sapiens mRNA; cDNA DKFZp564I066 (from clone DKFZp564I066)	AL049331.1	-0.75	0.2523	-2.51	0.012354
216378_at	Consensus includes gb:AF168811 /DEF=Homo sapiens clone case06H1 immunoglobulin heavy chain variable region gene, partial cds /FEA=CDS /DB_XREF=gi:5833844 /UG=Hs.283924 Homo sapiens clone case06H1 immunoglobulin heavy chain variable region gene, partial cds	AF168811	1.01	0.082541	1.01	0.00838
216585_at	Consensus includes gb:AL031777 /DEF=Human DNA sequence from clone 34B20 on chromosome 6p21.31-22.2. Contains seventeen Histone (pseudo)genes and a 40S Ribosomal protein S10 pseudogene. Contains ESTs, STSs and GSSs /FEA=CDS_3 /DB_XREF=gi:10198609 /UG=Hs.247812 Homo sapiens, clone MGC:12935, mRNA, complete cds	AL031777	-2.22	0.141165	-3.16	0.001387
216859_x_at	Homo sapiens mRNA; cDNA DKFZp586H0722 (from clone DKFZp586H0722)	AL080112.1	-0.49	0.156461	-0.74	0.011312
216943_at	Consensus includes gb:AF095723.1 /DEF=Homo sapiens GABA-B receptor splice variant 1 mRNA, partial cds. /FEA=mRNA /PROD=GABA-B receptor splice variant 1 /DB_XREF=gi:3719471 /UG=Hs.198612 G protein-coupled receptor 51	AF095723.1	0.55	0.12184	1.01	0.027745
217364_x_at	Consensus includes gb:AL031313 /DEF=Human DNA sequence from clone 581F12 on chromosome Xq21. Contains Eukaryotic Translation Initiation Factor EIF3 P35 Subunit and 60S Ribosomal protein L22 pseudogenes. Contains ESTs /FEA=CDS_1 /DB_XREF=gi:4038573 /UG=Hs.247782 Human DNA sequence from clone 581F12 on chromosome Xq21. Contains Eukaryotic Translation Initiation Factor EIF3 P35 Subunit and 60S Ribos…	AL031313	0.68	0.013202	0.78	0.003744
217429_at	Homo sapiens mRNA; cDNA DKFZp564A216 (from clone DKFZp564A216)	AL049307.1	-0.75	0.058428	-1.36	0.034264
217524_x_at	ESTs, Moderately similar to hypothetical protein FLJ20489 [Homo sapiens] [H.sapiens]	AA018923	0.11	0.918504	-2.9	0.049934
217604_at	ESTs, Moderately similar to neuronal thread protein [Homo sapiens] [H.sapiens]	AI086530	-0.61	0.015608	-1.11	0.001626
217606_at	Homo sapiens mRNA; cDNA DKFZp686P24158 (from clone DKFZp686P24158)	AI653960	-1.2	0.062529	-2.16	0.022366
220452_x_at	gb:NM_021031.1 /DEF=Homo sapiens cytochrome c-like antigen (CYCL), mRNA. /FEA=mRNA /GEN=CYCL /PROD=cytochrome c-like antigen /DB_XREF=gi:10518341 /UG=Hs.262219 cytochrome c-like antigen /FL=gb:NM_021031.1	NM_021031.1	-0.25	0.26647	-0.8	0.029503
221174_at	gb:NM_025039.1 /DEF=Homo sapiens hypothetical protein FLJ21625 (FLJ21625), mRNA. /FEA=mRNA /GEN=FLJ21625 /PROD=hypothetical protein FLJ21625 /DB_XREF=gi:13376563 /UG=Hs.287673 hypothetical protein FLJ21625 /FL=gb:NM_025039.1	NM_025039.1	0.61	0.047826	0.89	0.04363
222058_at	goliath protein	AW194818	0	0.992265	1.17	0.030509
31799_at	Homo sapiens clone 24627 mRNA sequence	AF070618	-0.18	0.232584	-0.8	0.005147
49111_at	Homo sapiens mRNA; cDNA DKFZp762M127 (from clone DKFZp762M127)	N80935	-0.69	0.006646	-1.14	0.000516
200749_at	RAN, member RAS oncogene family	BF112006	0.97	0.021034	0.85	0.030339
214019_at	cyclin D1 (PRAD1: parathyroid adenomatosis 1)	Z23022.1	-0.72	0.118487	-0.72	0.019646
207737_at	pre-T/NK cell associated protein	NM_021981.1	-0.23	0.625794	-0.88	0.028087
220951_s_at	apobec-1 complementation factor	NM_014576.1	-0.55	0.049185	-1.35	0.001144
217757_at	alpha-2-macroglobulin	NM_000014.3	-0.84	0.044354	-0.91	0.010845
218075_at	achalasia, adrenocortical insufficiency, alacrimia (Allgrove, triple-A)	NM_015665.1	-0.16	0.536288	0.8	0.028585
201000_at	alanyl-tRNA synthetase	NM_001605.1	1.15	0.000258	1.19	0.002104
202169_s_at	aminoadipate-semialdehyde dehydrogenase-phosphopantetheinyl transferase	AF302110.1	0.83	0.008993	1.17	0.006758
214829_at	aminoadipate-semialdehyde synthase	AK023446.1	-0.26	0.356615	-1.04	0.012926
206527_at	4-aminobutyrate aminotransferase	NM_000663.1	-0.88	0.028743	-1.31	0.001751
203504_s_at	ATP-binding cassette, sub-family A (ABC1), member 1	NM_005502.1	-0.7	0.073213	-2.28	0.002717
219577_s_at	ATP-binding cassette, sub-family A (ABC1), member 7	NM_019112.1	0.37	0.053094	0.91	0.003517
209993_at	ATP-binding cassette, sub-family B (MDR/TAP), member 1	AF016535.1	-0.32	0.01884	-1.43	0.004087
209994_s_at	ATP-binding cassette, sub-family B (MDR/TAP), member 1	AF016535.1	-0.42	0.057081	-1.44	0.000282
203192_at	ATP-binding cassette, sub-family B (MDR/TAP), member 6	NM_005689.1	-0.5	0.012662	-1.35	0.000314
209620_s_at	ATP-binding cassette, sub-family B (MDR/TAP), member 7	AB005289.1	1.17	0.001484	2.1	0.001459
202804_at	ATP-binding cassette, sub-family C (CFTR/MRP), member 1	AI539710	0.89	0.001073	1.16	0.000361
213485_s_at	multidrug resistance-associated protein 7	AK000002.1	-0.06	0.803486	-0.7	0.012803
203981_s_at	ATP-binding cassette, sub-family D (ALD), member 4	AL574660	0.67	0.005367	0.91	0.01024
205566_at	abhydrolase domain containing 1	NM_007011.1	-0.89	0.040401	-1.31	0.004642
213017_at	abhydrolase domain containing 3	AL534702	-0.64	0.025126	-1.27	0.000765
218581_at	hypothetical protein FLJ12816	NM_022060.1	-0.46	0.005809	-0.85	0.008163
200965_s_at	actin binding LIM protein 1	NM_006720.1	0.85	0.036049	0.8	0.03328
221669_s_at	acyl-Coenzyme A dehydrogenase family, member 8	BC001964.1	0.7	0.047253	0.69	0.041651
205355_at	acyl-Coenzyme A dehydrogenase, short/branched chain	NM_001609.1	-1.19	0.003645	-1.64	0.001225
200710_at	acyl-Coenzyme A dehydrogenase, very long chain	NM_000018.1	0.59	0.006463	1.01	0.000906
209749_s_at	angiotensin I converting enzyme (peptidyl-dipeptidase A) 1	AI623989	1.12	0.031437	0.25	0.742264
222257_s_at	angiotensin I converting enzyme (peptidyl-dipeptidase A) 2	AK026461.1	-0.72	0.052054	-0.89	0.035187
221641_s_at	Mitochondrial Acyl-CoA Thioesterase	AF241787.1	0.4	0.076694	0.82	0.010257
204241_at	acyl-Coenzyme A oxidase 3, pristanoyl	BF055171	-0.18	0.564186	-1.2	0.023908
218795_at	lysophosphatidic acid phosphatase	NM_016361.1	0.65	0.042638	1.21	0.007222
218844_at	hypothetical protein FLJ20920	NM_025149.1	-0.63	0.023631	-0.95	0.004647
218322_s_at	fatty-acid-Coenzyme A ligase, long-chain 5	NM_016234.2	0.86	0.058136	1.91	0.015961
210377_at	SA hypertension-associated homolog (rat)	D16350.1	-0.86	0.002609	-1.88	0.008809
214957_at	actin like protein	BF594459	0.48	0.061903	0.73	0.034537
222230_s_at	uncharacterized hypothalamus protein HARP11	AK022248.1	1.44	0.000876	1.65	0.001513
218395_at	hypothetical protein FLJ13433	NM_022496.1	-1.03	0.017768	-1.57	0.00325
205260_s_at	acylphosphatase 1, erythrocyte (common) type	NM_001107.1	-1.55	0.0048	-1.81	0.008009
206833_s_at	acylphosphatase 2, muscle type	NM_001108.1	-1.48	0.016696	-1.54	0.049087
204639_at	adenosine deaminase	NM_000022.1	0.81	0.038474	1.24	0.022055
209765_at	a disintegrin and metalloproteinase domain 19 (meltrin beta)	Y13786.2	0.88	0.015062	0.8	0.000435
213808_at	Homo sapiens clone 23688 mRNA sequence	BE674466	0.14	0.405534	-1.25	0.004479
205180_s_at	a disintegrin and metalloproteinase domain 8	NM_001109.1	0.43	0.128921	0.96	0.002739
213217_at	adenylate cyclase 2 (brain)	AU149572	1.93	0.080925	2.47	0.043253
209321_s_at	adenylate cyclase 3	AF033861.1	0.61	0.070852	1.29	0.011126
203741_s_at	adenylate cyclase 7	NM_001114.1	1.01	0.001798	1.3	0.000694
204120_s_at	adenosine kinase	NM_001123.1	-0.33	0.2277	-1.01	0.023426
202912_at	adrenomedullin	NM_001124.1	-0.43	0.051386	-0.97	0.011203
212500_at	hypothetical protein FLJ14547	AV713053	1.03	0.008607	1.25	0.002619
212502_at	hypothetical protein FLJ14547	AV713053	0.94	0.002453	1.1	0.003822
205891_at	adenosine A2b receptor	NM_000676.1	1.24	0.030341	2.26	0.003678
204066_s_at	centaurin, gamma 2	NM_014914.1	0.75	0.010987	1.35	0.001154
218091_at	HIV-1 Rev binding protein	AI989512	0.71	0.004659	0.85	0.001531
222126_at	insulin receptor substrate 3-like	AI247494	-0.83	0.002566	-0.93	0.001349
222132_s_at	hypothetical protein FLJ10842	AJ278150.1	4.2	0.097816	6.55	0.043005
219693_at	Homo sapiens mRNA; cDNA DKFZp667F0714 (from clone DKFZp667F0714)	NM_020133.1	-0.26	0.106223	-0.83	0.004166
204500_s_at	ATP/GTP binding protein 1	NM_015239.1	1.05	0.001633	0.93	0.000621
221008_s_at	alanine-glyoxylate aminotransferase 2-like 1	NM_031279.1	0.97	0.007388	0.61	0.447826
200849_s_at	S-adenosylhomocysteine hydrolase-like 1	AA479488	-0.02	0.907702	-0.77	0.014367
212814_at	KIAA0828 protein	AB020635.1	-0.31	0.249353	-0.85	0.008017
205002_at	hypothetical protein DJ159A19.3	NM_015699.1	0.43	0.180324	0.97	0.035106
202587_s_at	adenylate kinase 1	BC001116.1	0.72	0.156698	1.66	0.021948
210626_at	A kinase (PRKA) anchor protein 1	U34074.1	-0.16	0.353711	-0.7	0.032467
213396_s_at	A kinase (PRKA) anchor protein 10	AA456929	0.52	0.021587	1.12	0.003873
210517_s_at	A kinase (PRKA) anchor protein (gravin) 12	AB003476.1	1.43	0.023528	2.22	0.01278
213516_at	A kinase (PRKA) anchor protein 13	AF126008.1	-1.46	0.32798	-3.41	0.004736
205771_s_at	A kinase (PRKA) anchor protein 7	AL137063	1.42	0.076534	2.3	0.026418
210962_s_at	A kinase (PRKA) anchor protein (yotiao) 9	AB019691.1	-1.43	0.01627	-2.08	0.002986
217626_at	ESTs, Highly similar to AKC1_HUMAN Aldo-keto reductase family 1 member C1 (Trans-1,2-dihydrobenzene-1,2-diol dehydrogenase) (High-affinity hepatic bile acid-binding protein) (HBAB) (Chlordecone reductase homolog HAKRC) (Dihydrodiol dehydrogenase 2) (DD2) (20 alpha-hydroxysteroid dehydrogenase) [H.sapiens]	BF508244	-0.57	0.355231	-1.74	0.005308
211653_x_at	aldo-keto reductase family 1, member C2 (dihydrodiol dehydrogenase 2; bile acid binding protein; 3-alpha hydroxysteroid dehydrogenase, type III)	M33376.1	-0.36	0.055801	-1.05	0.000446
209160_at	aldo-keto reductase family 1, member C3 (3-alpha hydroxysteroid dehydrogenase, type II)	AB018580.1	-0.63	0.00916	-1.29	0.000122
210558_at	aldo-keto reductase family 1, member C4 (chlordecone reductase; 3-alpha hydroxysteroid dehydrogenase, type I; dihydrodiol dehydrogenase 4)	AB045829.1	-0.72	0.041571	-2.09	0.000858
218373_at	fused toes homolog (mouse)	NM_022476.1	-0.55	0.084739	-1.39	0.000809
218489_s_at	aminolevulinate, delta-, dehydratase	NM_000031.1	0.29	0.095608	0.79	0.011754
205633_s_at	aminolevulinate, delta-, synthase 1	NM_000688.1	-0.54	0.004106	-0.76	4.8e-05
212224_at	aldehyde dehydrogenase 1 family, member A1	NM_000689.1	-0.28	0.203767	-1.14	0.001305
221590_s_at	aldehyde dehydrogenase 6 family, member A1	AF130089.1	-0.87	0.002601	-2.24	2.8e-05
214423_x_at	aldolase B, fructose-bisphosphate	AV659180	-0.37	0.043231	-1.07	0.001924
202022_at	aldolase C, fructose-bisphosphate	NM_005165.1	0.92	0.036574	1.74	0.006137
205583_s_at	hypothetical protein FLJ23018	NM_024810.1	-0.04	0.852475	-1	0.014809
207396_s_at	Not56 (D. melanogaster)-like protein	NM_005787.1	0.55	0.079689	0.88	0.0308
209425_at	alpha-methylacyl-CoA racemase	NM_014324.1	-0.68	0.003636	-1.54	3e-06
209424_s_at	alpha-methylacyl-CoA racemase	NM_014324.1	-0.75	0.017126	-1.44	7.9e-05
52731_at	hypothetical protein FLJ20294	AI359466	0.92	0.006056	1.28	0.000509
202204_s_at	autocrine motility factor receptor	AF124145.1	1.08	0.018419	1.53	0.010739
212360_at	adenosine monophosphate deaminase 2 (isoform L)	AI916249	-0.67	0.042975	-0.89	0.016984
207845_s_at	anaphase-promoting complex subunit 10	NM_014885.1	-0.2	0.159617	-0.79	0.012126
205141_at	angiogenin, ribonuclease, RNase A family, 5	NM_001145.1	-0.31	0.184087	-0.77	0.022811
221826_at	similar to RIKEN cDNA 2610307I21	BE671941	-0.18	0.494654	-0.93	0.020779
205609_at	angiopoietin 1	NM_001146.1	0.87	0.01917	1.1	0.011476
219803_at	angiopoietin-like 3	NM_014495.1	-1.42	0.040261	-2.59	0.010649
206385_s_at	ankyrin 3, node of Ranvier (ankyrin G)	NM_020987.1	0.41	0.11236	0.83	0.016302
212200_at	KIAA0692 protein	AB014592.1	1.29	0.000315	1.38	0.000237
218769_s_at	ankyrin repeat, family A (RFXANK-like), 2	NM_023039.1	-1.01	0.012839	-1.88	0.001475
206029_at	cardiac ankyrin repeat protein	NM_014391.1	2.19	0.014203	2.61	0.010931
212286_at	KIAA0874 protein	AW572909	-1.22	0.015223	-1.42	0.000169
211717_at	hypothetical protein MGC15396	BC005853.1	0.91	0.006717	2.31	0.000154
212731_at	Homo sapiens mRNA; cDNA DKFZp667C0525 (from clone DKFZp667C0525)	U79297.1	0.96	0.025441	2.1	0.002449
219069_at	hypothetical protein FLJ20189	NM_017704.1	-0.52	0.051707	-0.85	0.007212
218274_s_at	hypothetical protein FLJ10415	NM_018089.1	0.38	0.131111	1.02	0.001713
201038_s_at	acidic (leucine-rich) nuclear phosphoprotein 32 family, member A	BE560202	0.86	0.02115	1.01	0.024625
201012_at	annexin A1	NM_000700.1	1.11	0.081788	1.99	0.018069
210143_at	annexin A10	AF196478.1	0.96	0.018706	1.34	0.002887
201302_at	annexin A4	NM_001153.2	0.51	0.089457	0.81	0.021457
210085_s_at	annexin A9	AF230929.1	-0.66	0.017906	-1.36	0.000749
203350_at	adaptor-related protein complex 1, gamma 1 subunit	NM_001128.1	-0.52	0.029647	-0.75	0.002726
203410_at	adaptor-related protein complex 3, mu 2 subunit	NM_006803.1	0.56	0.054297	0.94	0.00811
203527_s_at	adenomatosis polyposis coli	NM_000038.1	-1.27	0.114516	-0.97	0.028356
214960_at	apoptosis inhibitor 5	AF229253.1	0.99	0.100962	1.44	0.032811
218698_at	CGI-29 protein	NM_015957.1	-0.01	0.87974	-0.82	0.002354
213454_at	Homo sapiens, clone MGC:32686 IMAGE:4051739, mRNA, complete cds	AL578583	0.37	0.096928	0.8	0.014552
209462_at	amyloid beta (A4) precursor-like protein 1	U48437.1	-0.29	0.647323	0.87	0.015609
204205_at	apolipoprotein B mRNA editing enzyme, catalytic polypeptide-like 3G	NM_021822.1	0.48	0.243199	1.26	0.038336
201525_at	apolipoprotein D	NM_001647.1	-0.1	0.507231	-0.77	0.015755
221653_x_at	apolipoprotein L, 2	BC004395.1	-0.73	0.012019	-0.76	0.035555
219716_at	apolipoprotein L, 6	NM_030641.1	-0.01	0.952244	-1.04	0.013541
205682_x_at	apolipoprotein M	NM_019101.1	0.24	0.285357	0.84	0.018028
202630_at	amyloid beta precursor protein (cytoplasmic tail) binding protein 2	AA046411	0.18	0.211785	-0.78	0.004307
203219_s_at	adenine phosphoribosyltransferase	NM_000485.1	0.3	0.236817	0.71	0.047736
210066_s_at	aquaporin 4	D63412.1	-0.37	0.673353	-1.01	0.027336
213618_at	centaurin, delta 1	AB011152.1	1.01	0.034015	0.42	0.272014
218950_at	ARF-GAP, RHO-GAP, ankyrin repeat and plekstrin homology domains-containing protein 3	NM_022481.1	0.64	0.015941	1.02	0.003393
205239_at	amphiregulin (schwannoma-derived growth factor)	NM_001657.1	1.14	0.006227	0.96	0.024671
203946_s_at	arginase, type II	U75667.1	-0.28	0.134545	-1	0.003097
58780_s_at	hypothetical protein FLJ10357	R42449	0.44	0.044599	1.06	0.000226
218917_s_at	SWI/SNF related, matrix associated, actin dependent regulator of chromatin, subfamily f, member 1	NM_018450.1	0.66	0.008614	0.84	0.003851
213138_at	modulator recognition factor I	M62324.1	1.04	0.025955	1.41	0.006382
201659_s_at	ADP-ribosylation factor-like 1	NM_001177.2	0.41	0.017608	0.91	0.002704
219842_at	hypothetical protein FLJ20051	NM_019087.1	-0.53	0.066793	-1.34	0.004182
218222_x_at	aryl hydrocarbon receptor nuclear translocator	NM_001668.1	-0.7	0.02317	-0.95	0.004355
203388_at	arrestin, beta 2	NM_004313.1	-0.32	0.071436	-0.98	0.000625
206414_s_at	development and differentiation enhancing factor 2	NM_003887.1	0.38	0.047875	0.78	0.006819
218862_at	ankyrin repeat and SOCS box-containing 13	NM_024701.1	1.08	0.028261	1.94	0.002807
221657_s_at	hypothetical protein FLJ20548	BC001719.1	-0.46	0.002821	-1.16	0.007704
218841_at	hypothetical protein MGC5540	NM_024095.1	-0.51	0.117165	-0.75	0.009807
203428_s_at	DKFZP547E2110 protein	AB028628.1	1.3	0.010581	1.55	0.005725
218115_at	hypothetical protein FLJ10604	NM_018154.1	-0.85	0.007399	-0.8	0.017937
206743_s_at	asialoglycoprotein receptor 1	NM_001671.1	0.41	0.072697	0.83	0.0092
36553_at	acetylserotonin O-methyltransferase-like	AA669799	0.74	0.0007	1.09	0.0001
205047_s_at	asparagine synthetase	NM_001673.1	1.34	0.001669	0.79	0.011304
217987_at	hypothetical protein FLJ20752	NM_019048.1	-0.27	0.126296	-0.86	6.2e-05
206030_at	aspartoacylase (aminoacylase 2, Canavan disease)	NM_000049.1	-1.05	0.027697	-1.75	0.012451
214993_at	Homo sapiens, clone IMAGE:4179671, mRNA, partial cds	AF070642.1	-1.14	0.00394	-1.77	0.001149
218857_s_at	hypothetical protein FLJ22316	NM_025080.1	-0.4	0.002893	-0.96	6.3e-05
207076_s_at	argininosuccinate synthetase	NM_000050.1	0.13	0.386027	-0.96	0.004009
215407_s_at	astrotactin 2	AK024064.1	-0.51	0.09242	-0.98	0.035981
220223_at	hypothetical protein FLJ12735	NM_024857.1	0.47	0.053749	0.82	0.047612
202672_s_at	activating transcription factor 3	NM_001674.1	1.95	0.004971	1.96	0.00439
203952_at	activating transcription factor 6	NM_007348.1	1.24	0.076911	2.17	0.0038
211611_s_at	gb:U52696.1 /DEF=Human adrenal Creb-rp homolog (Creb-rp), complete cds, and tenascin-X (XB), partial cds, mRNA. /FEA=mRNA /GEN=XB; Creb-rp /PROD=tenascin-X; adrenal Creb-rp homolog /DB_XREF=gi:1703481 /FL=gb:U52696.1	U52696.1	0.07	0.840763	-1.13	0.039433
219870_at	hypothetical protein FLJ12668	NM_024997.1	-0.69	0.05316	-1.19	0.002284
213930_at	Homo sapiens mRNA from chromosome 5q21-22, clone:843Ex	N51708	-0.71	0.055788	-1.25	0.000768
219164_s_at	hypothetical protein FLJ10242	NM_018036.1	-0.76	0.023	-1.23	0.001046
220237_at	autophagy Apg3p/Aut1p-like	NM_022488.1	-0.72	0.105183	-1.15	0.03457
213115_at	AUT-like 2, cysteine endopeptidase (S. cerevisiae)	AL031177	-0.91	0.056865	-1.9	0.008677
202512_s_at	APG5 autophagy 5-like (S. cerevisiae)	NM_004849.1	-0.52	0.04687	-1.26	0.003325
219359_at	hypothetical protein FLJ22635	NM_025092.1	-0.66	0.003785	-0.78	0.002104
212361_s_at	Homo sapiens mRNA; cDNA DKFZp434E1835 (from clone DKFZp434E1835)	AK000300.1	0.7	0.014595	0.42	0.062468
206993_at	mitochondrial ATP synthase regulatory component factor B	NM_015684.1	-0.39	0.032448	-0.73	0.01448
212383_at	ATPase, H+ transporting, lysosomal V0 subunit a isoform 1	AL096733.1	-0.73	0.000859	-1.26	0.000289
200078_s_at	ATPase, H+ transporting, lysosomal 21kDa, V0 subunit c''	BC005876.1	-0.38	0.020688	-0.81	0.001445
201171_at	ATPase, H+ transporting, lysosomal 9kDa, V0 subunit e	NM_003945.1	-0.69	0.001051	-0.83	0.025135
201971_s_at	ATPase, H+ transporting, lysosomal 70kDa, V1 subunit A, isoform 1	NM_001690.1	-0.82	0.04712	-0.88	0.055695
202872_at	ATPase, H+ transporting, lysosomal 42kDa, V1 subunit C, isoform 1	NM_001695.1	-0.42	0.055046	-0.82	0.005401
208898_at	ATPase, H+ transporting, lysosomal 34kDa, V1 subunit D	AF077614.1	-0.51	0.033271	-0.94	0.001942
221504_s_at	ATPase, H+ transporting, lysosomal 50/57kDa, V1 subunit H	AF112204.1	-0.21	0.133049	-0.72	0.010777
213106_at	Homo sapiens clone 23664 and 23905 mRNA sequence	AI769688	-0.15	0.455035	-0.89	0.009817
219660_s_at	ATPase, aminophospholipid transporter-like, Class I, type 8A, member 2	NM_016529.1	0.27	0.154423	0.91	0.012115
214934_at	ATPase, Class II, type 9B	AW411030	0.3	0.23879	-0.81	0.028426
209903_s_at	ataxia telangiectasia and Rad3 related	U49844.1	0.62	0.089018	0.86	0.042786
203231_s_at	spinocerebellar ataxia 1 (olivopontocerebellar ataxia 1, autosomal dominant, ataxin 1)	AW235612	-0.23	0.499446	-1.02	0.035376
208832_at	like mouse brain protein E46	AW241832	0.7	0.038172	0.97	0.004926
220525_s_at	ancient ubiquitous protein 1	NM_012103.1	1.39	0.001323	2.02	9e-06
211107_s_at	serine/threonine kinase 13 (aurora/IPL1-like)	AB017332.1	4.46	0.193485	5.2	0.00806
212599_at	autism-related protein 1	AK025298.1	0.49	0.051747	0.95	0.011659
219366_at	cell death regulator aven	NM_020371.1	0.95	0.046157	1.14	0.018315
211379_x_at	UDP-Gal:betaGlcNAc beta 1,3-galactosyltransferase, polypeptide 3	AB050855.1	1.05	0.000667	0.96	0.003558
220829_s_at	UDP-Gal:betaGlcNAc beta 1,3-galactosyltransferase, polypeptide 1	NM_020981.1	-1.47	0.072629	-1.77	0.029299
203452_at	beta-1,3-glucuronyltransferase 3 (glucuronosyltransferase I)	NM_012200.2	-0.73	0.045931	-0.63	0.004556
209413_at	UDP-Gal:betaGlcNAc beta 1,4- galactosyltransferase, polypeptide 2	BC002431.1	0.9	0.001128	1.3	0.000196
212876_at	UDP-Gal:betaGlcNAc beta 1,4- galactosyltransferase, polypeptide 4	BF223021	0.56	0.000636	0.81	0.000118
53076_at	xylosylprotein beta1,4-galactosyltransferase, polypeptide 7 (galactosyltransferase I)	AI040029	0.37	0.059181	1.15	0.004985
210535_at	B9 protein	BC002944.1	0.49	0.10175	0.76	0.014325
211475_s_at	BCL2-associated athanogene	AF116273.1	-0.62	0.013783	-1.28	0.000267
202985_s_at	BCL2-associated athanogene 5	NM_004873.1	0.81	0.004582	1.02	0.001886
205293_x_at	BAI1-associated protein 2	AB017120.1	0.23	0.486187	0.94	0.042402
219966_x_at	BTG3 associated nuclear protein	NM_017869.1	-0.2	0.101897	-0.85	0.024394
211833_s_at	BCL2-associated X protein	U19599.1	-0.05	0.547466	-0.95	0.019053
217986_s_at	bromodomain adjacent to zinc finger domain, 1A	NM_013448.1	-0.31	0.016133	-0.76	0.006023
201355_s_at	bromodomain adjacent to zinc finger domain, 2A	NM_013449.1	0.99	0.009017	1.54	0.000282
218471_s_at	hypothetical protein FLJ23590	NM_024649.1	0.2	0.084579	0.75	0.001001
205084_at	B-cell receptor-associated protein BAP29	NM_018844.1	0.55	0.083111	1.07	0.005234
203576_at	branched chain aminotransferase 2, mitochondrial	NM_001190.1	0.49	0.071461	1.14	0.007135
202030_at	branched chain alpha-ketoacid dehydrogenase kinase	NM_005881.1	1.06	0.038455	1.82	0.001649
205263_at	B-cell CLL/lymphoma 10	AF082283.1	-0.52	0.018473	-0.79	0.000293
215037_s_at	BCL2-like 1	U72398	0.37	0.224964	0.88	0.016857
208536_s_at	BCL2-like 11 (apoptosis facilitator)	NM_006538.1	-1.47	0.280424	-0.99	0.001637
221241_s_at	apoptosis regulator BCL-G	NM_030766.1	-0.61	0.0336	-1.6	0.003753
219072_at	B-cell CLL/lymphoma 7C	NM_004765.1	0.84	0.006893	0.96	0.006914
201084_s_at	Bcl-2-associated transcription factor	NM_014739.1	0.4	0.017715	0.74	0.001501
207618_s_at	BCS1-like (yeast)	NM_004328.1	0.69	0.0336	1.98	0.001234
206382_s_at	brain-derived neurotrophic factor	NM_001709.1	0.92	0.004171	0.19	0.382904
206956_at	bone gamma-carboxyglutamate (gla) protein (osteocalcin)	NM_000711.1	-0.45	0.098437	-0.81	0.026787
201170_s_at	basic helix-loop-helix domain containing, class B, 2	NM_003670.1	1.49	0.002722	2.84	0.001077
212702_s_at	coiled-coil protein BICD2	BC004296.1	0.26	0.354101	0.82	0.037728
211725_s_at	enolase 1, (alpha)	BC005884.1	0.76	0.014164	1.39	0.004871
205780_at	BCL2-interacting killer (apoptosis-inducing)	NM_001197.2	0.29	0.150301	0.76	0.000182
210202_s_at	bridging integrator 1	U87558.1	-0.29	0.187751	-0.76	0.017058
210538_s_at	baculoviral IAP repeat-containing 3	U37546.1	0.19	0.821255	2.28	0.031156
202094_at	baculoviral IAP repeat-containing 5 (survivin)	AA648913	1.25	0.013772	1.51	0.014619
207655_s_at	B-cell linker	NM_013314.1	-0.43	0.404797	-1.41	0.046904
202592_at	GCN5 general control of amino-acid synthesis 5-like 1 (yeast)	NM_001487.1	-0.48	0.012367	-0.75	0.000885
203773_x_at	biliverdin reductase A	NM_000712.1	0.67	0.090949	1.32	0.029422
202265_at	hypothetical protein MGC12685	NM_005180.1	0.75	0.001715	0.71	0.002026
205290_s_at	bone morphogenetic protein 2	NM_001200.1	0.88	0.002163	0.96	0.01846
209590_at	bone morphogenetic protein 7 (osteogenic protein 1)	AL157414	1.19	0.008325	1.4	0.001061
203082_at	KIAA0187 gene product	NM_014753.1	0.43	0.080512	0.91	0.011174
206581_at	basonuclin	NM_001717.1	0.43	0.193578	0.74	0.031942
201848_s_at	BCL2/adenovirus E1B 19kDa interacting protein 3	U15174.1	1.24	0.043889	2.39	0.012948
221478_at	BCL2/adenovirus E1B 19kDa interacting protein 3-like	AL132665.1	0.66	0.006068	1.18	0.000761
210396_s_at	Homo sapiens DC49 mRNA, complete cds	AF271775.1	-0.18	0.04577	-0.7	0.000464
212563_at	block of proliferation 1	BG491842	1.27	0.060558	1.79	0.032887
203502_at	2,3-bisphosphoglycerate mutase	NM_001724.1	-0.93	0.001801	-1.93	0.032184
204520_x_at	bromodomain containing 1	NM_014577.1	0.87	0.042549	0.88	0.035541
203825_at	bromodomain containing 3	NM_007371.2	1.1	0.002258	1.71	0.000521
218024_at	brain protein 44-like	NM_016098.1	-0.45	0.00034	-1.08	2.1e-05
214820_at	transcriptional unit N143	AJ002572.1	1.09	0.07312	1.31	0.048113
218792_s_at	hypothetical protein FLJ20150	NM_017688.1	0.72	0.012873	1.29	0.000456
201641_at	bone marrow stromal cell antigen 2	NM_004335.2	-0.63	0.004613	-0.96	0.004525
202946_s_at	BTB (POZ) domain containing 3	NM_014962.1	0.59	0.095931	1.09	0.0238
220297_at	function unknown protein 1	NM_018167.1	0.89	0.004999	0.57	0.017253
214117_s_at	biotinidase	AI767414	-0.92	0.014624	-1.49	0.016347
207395_at	butyrophilin, subfamily 1, member A1	NM_001732.1	0.58	0.016343	0.94	0.004363
211256_x_at	butyrophilin, subfamily 2, member A1	U90142.1	-0.38	0.048845	-0.79	0.004346
205299_s_at	butyrophilin, subfamily 2, member A2	NM_006995.2	-0.81	0.011395	-1.16	0.021796
204901_at	hypothetical protein MGC4643	AA824369	0.83	0.022412	0.97	0.01653
203755_at	BUB1 budding uninhibited by benzimidazoles 1 homolog beta (yeast)	NM_001211.2	1.13	0.013141	1.16	0.015514
217905_at	hypothetical protein FLJ13081	NM_024834.1	0.82	0.010618	1.11	0.001373
219240_s_at	hypothetical protein FLJ13490	NM_024942.1	-0.53	0.010951	-1.04	0.002916
217969_at	chromosome 11 open reading frame2	NM_013265.2	0.51	0.115753	1.01	0.018698
219012_s_at	EMSY protein	NM_020193.1	0.87	0.043736	-0.04	0.878313
203257_s_at	hypothetical protein MGC4707	NM_024113.1	0.72	0.007466	1.6	0.001009
200084_at	small acidic protein	BE748698	0.9	0.003777	1.08	0.007125
218789_s_at	hypothetical protein FLJ20010	NM_019021.1	-1.4	0.020805	-1.59	0.015696
218641_at	hypothetical protein MGC3032	NM_023941.1	0.62	0.02916	1.71	0.000596
204521_at	protein predicted by clone 23733	NM_013300.1	0.36	0.155613	0.98	0.010642
213701_at	Homo sapiens cDNA FLJ38158 fis, clone DFNES2001091	AW299245	1.48	0.000811	1.11	0.00203
218374_s_at	chromosome 12 open reading frame 4	NM_020374.1	-0.49	0.161881	-1.64	0.024152
219099_at	chromosome 12 open reading frame 5	NM_020375.1	-0.65	0.016761	-1.11	0.027864
218723_s_at	RGC32 protein	NM_014059.1	1.72	0.001013	1.76	0.002395
219471_at	hypothetical protein FLJ21562	NM_025113.1	1.02	0.030158	0.91	0.039037
218420_s_at	hypothetical protein FLJ12661	NM_025138.1	0.86	0.009317	0.83	0.027254
219166_at	hypothetical protein FLJ10563	NM_018139.1	-0.23	0.141595	-0.7	0.00426
206500_s_at	hypothetical protein FLJ11186	NM_018353.1	0.77	0.036866	0.8	0.098175
213246_at	DKFZP564F1123 protein	AI346504	-0.61	0.006905	-0.97	0.020132
219972_s_at	hypothetical protein FLJ12799	NM_022495.1	0.83	0.016622	0.57	0.052611
218940_at	hypothetical protein FLJ13920	NM_024558.1	-0.27	0.339612	-0.98	0.009522
219563_at	hypothetical protein FLJ21276	NM_024633.1	0.89	0.035929	1.94	0.00303
218060_s_at	hypothetical protein FLJ13154	NM_024598.1	-0.39	0.05573	-0.77	0.017553
222190_s_at	hypothetical protein FLJ13868	BC000822.1	0.35	0.035627	0.79	0.00513
203173_s_at	esophageal cancer associated protein	AW080196	-0.21	0.294185	-1.22	0.003524
53071_s_at	hypothetical protein FLJ22222	AI885411	0.62	0.055593	1.08	0.010387
220058_at	hypothetical protein MGC3048	NM_024052.1	0.34	0.075103	0.87	0.000246
219146_at	hypothetical protein FLJ22729	NM_024683.1	0.6	0.030503	1.19	0.001968
220606_s_at	x 006 protein	NM_020233.1	-0.05	0.878587	-0.92	0.018263
217513_at	Homo sapiens, clone MGC:11120 IMAGE:3833673, mRNA, complete cds	BG334495	-0.91	0.034192	-1.09	0.155351
221800_s_at	hypothetical protein FLJ22175	AK024644.1	0.72	0.005038	0.98	0.002643
218514_at	hypothetical protein FLJ10587	NM_018149.1	0.4	0.049928	0.94	0.011158
203830_at	protein kinase Njmu-R1	NM_022344.1	1.58	0.013969	2.47	0.003762
218896_s_at	ELG protein	NM_018553.1	0.67	0.014592	1	0.001715
214696_at	hypothetical protein MGC14376	AF070569.1	-1.11	0.007489	-1.89	0.006308
213616_at	DKFZP586M1523 protein	BF063896	-1	0.026186	-0.99	0.035118
221190_s_at	colon cancer-associated protein Mic1	NM_013326.1	-0.4	0.022789	-0.89	0.00698
221988_at	ESTs, Moderately similar to cytokine receptor-like factor 2; cytokine receptor CRL2 precusor [Homo sapiens] [H.sapiens]	AA463853	-0.9	0.022583	-1.54	0.000466
220235_s_at	hypothetical protein FLJ11269	NM_018372.1	0.31	0.144236	0.73	0.01224
204700_x_at	novel putative protein similar to YIL091C yeast hypothetical 84 kD protein from SGA1-KTR7	NM_014388.1	1.51	0.008453	1.74	0.009439
219476_at	hypothetical protein MGC4309	NM_024115.1	-1.57	0.002558	-2.23	0.002672
46167_at	tetratricopeptide repeat domain 4	W22690	0.14	0.71415	1.27	0.010565
219506_at	hypothetical protein FLJ23221	NM_024579.1	-1.03	0.004632	-5.16	0.073317
209007_s_at	hypothetical protein dJ465N24.2.1	AF267856.1	-1.09	0.008136	-1.11	0.000101
202560_s_at	DKFZP547E1010 protein	NM_015607.1	-0.66	0.007542	-1.03	0.000145
209020_at	chromosome 20 open reading frame 111	AF217514.1	-0.49	0.024387	-0.77	0.002299
218089_at	chromosome 20 open reading frame 4	NM_015511.1	0.35	0.03275	0.97	0.006562
212421_at	KIAA0930 protein	AB023147.1	0.37	0.102007	0.92	0.014343
200070_at	hypothetical protein CGI-57	BC001393.1	-0.41	0.028174	-0.88	0.001905
219128_at	hypothetical protein FLJ20558	NM_017880.1	1.08	0.01098	0.93	0.004897
220149_at	hypothetical protein FLJ22671	NM_024861.1	0.31	0.22725	0.75	0.021792
220943_s_at	hypothetical protein PRO1853	NM_018607.3	-0.58	0.102199	-1.04	0.019981
205654_at	complement component 4 binding protein, alpha	NM_000715.1	0.01	0.942549	-1.02	0.002055
208209_s_at	complement component 4 binding protein, beta	NM_000716.1	-0.59	0.02681	-0.71	0.045015
218179_s_at	hypothetical protein FLJ12716	NM_021942.1	-0.1	0.482756	-0.94	0.002193
218513_at	hypothetical protein FLJ11184	NM_018352.1	0.6	0.077054	1.17	0.008077
203738_at	hypothetical protein FLJ11193	AI421192	-0.39	0.010939	-0.9	0.000557
219029_at	hypothetical protein FLJ21657	NM_022483.1	0.62	0.005178	0.75	0.045884
220770_s_at	transposon-derived Buster3 transposase-like	NM_022090.1	-0.9	0.022599	-0.94	0.017487
215100_at	hypothetical protein MGC12335	AL022724	-0.32	0.065394	-0.81	0.024774
217924_at	hypothetical protein FLJ22195	AL523965	-0.66	0.009264	-1.02	0.000535
221787_at	PHD zinc finger protein XAP135	AF055030.1	-0.85	0.01568	-1.78	0.006289
210409_at	myeloid/lymphoid or mixed-lineage leukemia (trithorax homolog, Drosophila); translocated to, 4	AB016898.1	-0.84	0.025792	-0.84	0.047055
213322_at	hypothetical 9.7 kDa protein dJ34B21.3	AL031778	-0.56	0.003855	-1.11	0.001674
213312_at	hypothetical protein DKFZp586E1923	NM_020425.1	0.46	0.154956	1.69	0.015516
218453_s_at	chromosome 6 open reading frame 35	NM_018452.1	0.4	0.077485	1.3	0.002544
218784_s_at	hypothetical protein FLJ11101	NM_018322.1	-0.27	0.224908	-1.08	0.037835
204215_at	hypothetical protein MGC4175	NM_024315.1	-0.55	0.007915	-0.87	0.000231
209445_x_at	hypothetical protein FLJ10803	AI765280	0.88	0.040984	1.88	0.004858
218507_at	hypoxia-inducible protein 2	NM_013332.1	0.86	0.009715	1.24	0.005917
221629_x_at	hypothetical protein LOC51236	AF151022.1	0.65	0.185511	1.16	0.025853
220038_at	serum/glucocorticoid regulated kinase-like	NM_013257.1	-0.31	0.247158	-1.03	0.011417
218500_at	mesenchymal stem cell protein DSCD75	NM_016647.1	0.49	0.088887	1.27	0.000419
222195_s_at	hypothetical protein HSPC219	AK023069.1	-0.24	0.322287	-1.43	0.002482
41047_at	chromosome 9 open reading frame 16	AI885170	-0.62	0.047552	-0.76	0.028789
212848_s_at	chromosome 9 open reading frame 3	BG036668	-0.58	0.021951	-0.9	0.003646
218116_at	hepatocellular carcinoma-associated antigen 59	NM_016520.1	-0.47	0.064675	-1.01	0.005656
221865_at	hypothetical protein FLJ38045	BF969986	1.11	0.002346	0.25	0.196091
209726_at	carbonic anhydrase XI	AB018195.1	0.3	0.175127	0.72	0.022944
204508_s_at	hypothetical protein FLJ20151	BC001012.1	-0.8	0.042671	-0.65	0.049202
209301_at	carbonic anhydrase II	M36532.1	-0.61	0.030562	-1.02	0.004739
204865_at	carbonic anhydrase III, muscle specific	NM_005181.2	-0.53	0.491053	-1.41	0.034135
202715_at	carbamoyl-phosphate synthetase 2, aspartate transcarbamylase, and dihydroorotase	NM_004341.1	0.66	0.036538	0.82	0.029922
210728_s_at	calcitonin/calcitonin-related polypeptide, alpha	M26095.1	-4.59	0.003987	-0.55	0.571282
206331_at	calcitonin receptor-like	NM_005795.1	0.69	0.046571	1.26	0.017517
201616_s_at	caldesmon 1	AL577531	0.76	0.017865	0.91	6.4e-05
211985_s_at	Homo sapiens calmodulin-I (CALM1) mRNA, 3'UTR, partial sequence	AI653730	1.56	0.010114	2.53	0.005
204392_at	calcium/calmodulin-dependent protein kinase I	NM_003656.2	0.6	0.016659	0.87	0.001433
218309_at	hypothetical protein PRO1489	NM_018584.1	0.7	0.028066	1.38	0.002344
213812_s_at	calcium/calmodulin-dependent protein kinase kinase 2, beta	AK024748.1	0.63	0.013833	0.71	0.033645
219365_s_at	hypothetical protein MGC8407	NM_024046.1	0.42	0.185121	1.07	0.024924
212948_at	calmodulin binding transcription activator 2	AB020716.1	2.17	0.013308	0.77	0.087616
201850_at	capping protein (actin filament), gelsolin-like	NM_001747.1	0.4	0.14148	1.13	0.022116
218456_at	hypothetical protein FLJ22569	NM_023925.1	-1.05	0.028563	-1.35	0.008409
202402_s_at	cysteinyl-tRNA synthetase	NM_001751.1	0.88	0.013083	0.57	0.067216
202763_at	caspase 3, apoptosis-related cysteine protease	NM_004346.1	-0.42	0.063304	-0.88	0.008621
209310_s_at	caspase 4, apoptosis-related cysteine protease	U25804.1	-0.56	0.117988	-1.67	0.034732
222201_s_at	CASP8 associated protein 2	AB037736.1	-0.46	0.006998	-0.9	0.000528
203984_s_at	caspase 9, apoptosis-related cysteine protease	U60521.1	-0.44	0.017186	-0.87	0.000785
211922_s_at	catalase	AY028632.1	-0.63	0.069352	-1.17	0.00315
203065_s_at	caveolin 1, caveolae protein, 22kDa	NM_001753.2	0.71	0.025932	1.35	0.00024
209682_at	Cas-Br-M (murine) ecotropic retroviral transforming sequence b	U26710.1	-0.3	0.091131	-0.74	0.00141
220175_s_at	COBW-like protein	NM_020667.1	-0.5	0.059104	-0.87	0.017173
201518_at	chromobox homolog 1 (HP1 beta homolog Drosophila )	NM_006807.1	0.64	0.006573	0.99	0.00089
202047_s_at	chromobox homolog 6	AI458128	0.84	0.001766	1.32	0.000335
206037_at	cysteine conjugate-beta lyase; cytoplasmic (glutamine transaminase K, kyneurenine aminotransferase)	NM_004059.2	-0.43	0.131164	-0.96	0.017077
221822_at	hypothetical protein BC011981	BE544663	0.7	0.002455	0.85	0.00219
220321_s_at	hypothetical protein FLJ13646	NM_024584.1	0.35	0.168695	0.9	0.016276
207045_at	hypothetical protein FLJ20097	NM_017667.1	-0.7	0.16395	-1.8	0.038599
206016_at	JM1 protein	NM_014008.1	0.96	0.059003	1.54	0.019331
218125_s_at	hypothetical protein FLJ10853	NM_018246.1	-0.1	0.250831	-0.72	7e-05
218026_at	HSPC009 protein	NM_014019.1	0.49	0.088548	0.89	0.012877
220180_at	CTCL tumor antigen se57-1	NM_025214.1	1.74	0.01212	2.31	0.011477
204610_s_at	hepatitis delta antigen-interacting protein A	NM_006848.1	1.02	0.000825	1.62	0.009418
218288_s_at	hypothetical protein MDS025	NM_021825.1	0.8	0.000656	0.98	0.000136
209688_s_at	hypothetical protein MGC13033	BC005078.1	-0.51	0.08379	-0.93	0.002835
211173_at	Consensus includes gb:D85606 /DEF=Homo sapiens gene for cholecystokinin type-A receptor, complete cds /FEA=mRNA /DB_XREF=gi:7008026 /UG=Hs.129 cholecystokinin A receptor /FL=gb:L13605.1 gb:L19315.1 gb:NM_000730.1	D85606	0.6	0.15023	1.12	0.042672
205476_at	chemokine (C-C motif) ligand 20	NM_004591.1	0.32	0.37425	2.25	0.007007
210548_at	chemokine (C-C motif) ligand 23	U58913.1	-0.25	0.379325	-1.2	0.015406
208711_s_at	cyclin D1 (PRAD1: parathyroid adenomatosis 1)	BC000076.1	0.57	0.056309	1.34	0.000345
200953_s_at	cyclin D2	NM_001759.1	2.03	0.000853	2.01	0.00056
213523_at	cyclin E1	AI671049	0.1	0.709337	0.88	0.019275
211559_s_at	cyclin G2	L49506.1	-1.02	0.063977	-1	0.00069
208655_at	cyclin I	BG530368	0.72	0.000768	0.97	0.006068
220565_at	G protein-coupled receptor 2	NM_016602.1	-0.81	0.005062	-1.04	0.169362
200812_at	chaperonin containing TCP1, subunit 7 (eta)	NM_006429.1	0.57	0.020451	1.09	0.00714
204306_s_at	CD151 antigen	NM_004357.1	0.34	0.172581	0.86	0.005751
216233_at	CD163 antigen	Z22970.1	0.27	0.746543	-2.96	0.042604
204489_s_at	CD44 antigen (homing function and Indian blood group system)	NM_000610.1	1.18	0.01909	2.25	0.00228
212063_at	CD44 antigen (homing function and Indian blood group system)	BE903880	1.64	0.05101	2.55	0.020109
213055_at	Homo sapiens mRNA; cDNA DKFZp313F0317 (from clone DKFZp313F0317)	BF693956	0.79	0.008417	0.55	0.229827
201925_s_at	decay accelerating factor for complement (CD55, Cromer blood group system)	NM_000574.1	-0.03	0.880274	-0.82	0.003351
211744_s_at	CD58 antigen, (lymphocyte function-associated antigen 3)	BC005930.1	0.61	0.047519	1.09	0.005007
202910_s_at	CD97 antigen	NM_001784.1	0.93	0.005829	1.47	0.004045
205288_at	CDC14 cell division cycle 14 homolog A (S. cerevisiae)	NM_003672.1	0.72	0.009742	0.58	0.063756
219343_at	Hsp90-associating relative of Cdc37	NM_017913.1	-0.82	0.080041	-1.36	0.001292
209286_at	Homo sapiens cDNA FLJ31353 fis, clone MESAN2000264	AI754416	-1.04	0.012578	-2.09	0.010626
218063_s_at	CDC42 effector protein (Rho GTPase binding) 4	AF099664.1	-0.92	0.273778	-1.24	0.014838
218578_at	chromosome 1 open reading frame 28	NM_024529.1	1	0.003596	1.08	0.005428
218399_s_at	cell division cycle associated 4	NM_017955.1	0.66	0.058836	1.25	0.008602
218451_at	hypothetical protein FLJ22969	NM_022842.1	-0.21	0.766889	1.07	0.035955
217574_at	cadherin 8, type 2	T65123	0.68	0.161217	-1.03	0.029733
210474_s_at	cell division cycle 2-like 2	U04819.1	-0.54	0.032172	-0.73	1.6e-05
221918_at	PCTAIRE protein kinase 2	AI742210	0.6	0.040702	0.75	0.019037
214797_s_at	PCTAIRE protein kinase 3	BC000281.1	-0.55	0.05295	-1.13	0.004255
204247_s_at	cyclin-dependent kinase 5	NM_004935.1	0.83	0.011933	1.13	0.000939
218315_s_at	CDK5 regulatory subunit associated protein 1	NM_016408.1	0.99	0.014398	1.58	0.005812
204831_at	cyclin-dependent kinase 8	R59697	1.34	0.010344	1.54	0.010094
219831_at	cyclin-dependent kinase-like 3	NM_016508.1	-0.76	0.012019	-1.58	0.006945
202284_s_at	cyclin-dependent kinase inhibitor 1A (p21, Cip1)	NM_000389.1	0.33	0.229793	1.05	0.014987
216894_x_at	Consensus includes gb:D64137 /DEF=Human KIP2 gene for Cdk-inhibitor p57KIP2, complete cds (exon1-4) /FEA=mRNA_4 /DB_XREF=gi:992945 /UG=Hs.106070 cyclin-dependent kinase inhibitor 1C (p57, Kip2)	D64137	-1.89	0.000444	-1.67	0.004595
209644_x_at	cyclin-dependent kinase inhibitor 2A (melanoma, p16, inhibits CDK4)	U38945.1	0.62	0.05397	0.91	0.013294
218929_at	hypothetical protein FLJ20036	NM_017632.1	-0.2	0.261404	-0.7	0.007618
210240_s_at	cyclin-dependent kinase inhibitor 2D (p19, inhibits CDK4)	U20498.1	-0.53	0.041162	-0.75	0.015828
209714_s_at	cyclin-dependent kinase inhibitor 3 (CDK2-associated dual specificity phosphatase)	AF213033.1	-0.51	0.007888	-1.15	0.004243
206387_at	caudal type homeo box transcription factor 2	U51096.1	0.86	0.005808	1.66	0.000562
209498_at	carcinoembryonic antigen-related cell adhesion molecule 1 (biliary glycoprotein)	X16354.1	1.41	0.033931	3.82	0.003863
201884_at	carcinoembryonic antigen-related cell adhesion molecule 5	NM_004363.1	0.85	0.008886	3.07	9.4e-05
203757_s_at	carcinoembryonic antigen-related cell adhesion molecule 6 (non-specific cross reacting antigen)	BC005008.1	1.21	0.173118	3.85	0.021727
212501_at	CCAAT/enhancer binding protein (C/EBP), beta	AL564683	0.97	0.020197	0.05	0.841055
213006_at	CCAAT/enhancer binding protein (C/EBP), delta	AV655640	-0.73	0.022498	-1.69	0.005183
218592_s_at	cat eye syndrome chromosome region, candidate 5	NM_017829.1	0.89	0.003996	1.12	0.00564
41660_at	cadherin, EGF LAG seven-pass G-type receptor 1 (flamingo homolog, Drosophila)	AL031588	0.66	0.010405	0.81	0.020076
205046_at	centromere protein E, 312kDa	NM_001813.1	-0.23	0.383659	-1.2	0.006829
209172_s_at	centromere protein F, 350/400ka (mitosin)	U30872.1	1.13	0.032819	1.19	0.025532
218741_at	hypothetical protein MGC861	NM_024053.1	0.43	0.066085	0.92	0.011654
218148_at	hypothetical protein FLJ13111	NM_025082.1	-0.53	0.103719	-0.77	0.022425
204251_s_at	KIAA1052 protein	NM_014956.1	0.95	0.031869	1.39	0.014198
205250_s_at	KIAA0373 gene product	NM_014684.1	0.55	0.103189	0.94	0.025361
218542_at	hypothetical protein FLJ10540	NM_018131.1	-0.19	0.198675	-0.76	0.005245
219036_at	p10-binding protein	NM_024491.1	-0.22	0.306908	-0.99	0.011211
219311_at	hypothetical protein FLJ12542	NM_024899.1	0.62	0.031958	0.77	0.012911
219375_at	choline/ethanolaminephosphotransferase	NM_006090.1	0.55	0.063534	0.83	0.014767
218421_at	ceramide kinase	NM_022766.1	0.71	0.044619	1.51	0.013545
209194_at	centrin, EF-hand protein, 2	BC005334.1	0.4	0.180993	1.01	0.018282
205382_s_at	D component of complement (adipsin)	NM_001928.1	0.48	0.132954	0.98	0.022506
215703_at	ESTs, Highly similar to CFTR_HUMAN Cystic fibrosis transmembrane conductance regulator (CFTR) (cAMP-dependent chloride channel) [H.sapiens]	W60595	1.5	0.001244	0.13	0.425628
204605_at	cell growth regulatory with ring finger domain	NM_006568.1	0.64	0.068547	1.12	0.016993
219270_at	hypothetical protein MGC4504	NM_024111.1	1.59	0.010048	-0.25	0.486378
212539_at	hypothetical protein FLJ22530	AI422099	0.47	0.132203	0.82	0.049801
208807_s_at	chromodomain helicase DNA binding protein 3	U91543.1	-0.58	0.012174	-1.33	7.1e-05
201184_s_at	chromodomain helicase DNA binding protein 4	NM_001273.1	0.6	0.041385	1.03	0.007866
218829_s_at	KIAA1416 protein	NM_017780.1	0.43	0.020623	0.86	0.007289
204266_s_at	choline kinase	NM_001277.1	-0.31	0.114744	-0.72	0.015268
218177_at	CHMP1.5 protein	AA293502	-0.41	0.158525	-0.8	0.02078
218085_at	hypothetical protein HSPC177	NM_015961.1	-0.42	0.006575	-0.7	0.000819
212313_at	hypothetical protein MGC29816	BC004344.1	-0.42	0.05803	-0.92	0.006294
207993_s_at	calcium binding protein P22	NM_007236.1	-0.39	0.25101	-0.71	0.023196
203044_at	carbohydrate (chondroitin) synthase 1	NM_014918.1	1.08	0.00498	1.96	0.000461
209571_at	CBF1 interacting corepressor	U03644.1	-0.25	0.415788	-0.83	0.021215
209357_at	Cbp/p300-interacting transactivator, with Glu/Asp-rich carboxy-terminal domain, 2	AF109161.1	0.72	0.039587	0.94	0.014626
205516_x_at	Cip1-interacting zinc finger protein	NM_012127.1	0.59	0.12235	1.28	0.029423
200998_s_at	cytoskeleton-associated protein 4	AW029619	0.61	0.010801	0.83	0.001222
200884_at	creatine kinase, brain	NM_001823.1	1.28	0.00028	1.68	4e-05
213499_at	chloride channel 2	NM_004366.2	-0.81	0.000949	-0.87	0.000702
214769_at	Homo sapiens clone 23809 mRNA sequence	AF052117.1	0.63	0.055714	0.86	0.026959
206704_at	chloride channel 5 (nephrolithiasis 2, X-linked, Dent disease)	NM_000084.1	0.66	0.034719	1.03	0.022584
219529_at	chloride intracellular channel 3	NM_004669.1	0.56	0.025281	1.28	0.000322
210859_x_at	ceroid-lipofuscinosis, neuronal 3, juvenile (Batten, Spielmeyer-Vogt disease)	AF077973.1	-0.48	0.066772	-1.27	0.006117
204085_s_at	ceroid-lipofuscinosis, neuronal 5	NM_006493.1	-0.35	0.142537	-0.89	0.010519
202799_at	ClpP caseinolytic protease, ATP-dependent, proteolytic subunit homolog (E. coli)	NM_006012.1	0.74	0.005796	0.82	0.005804
201561_s_at	calsyntenin 1	NM_014944.1	0.78	0.001576	0.86	0.005561
207342_at	cyclic nucleotide gated channel beta 1	NM_001297.1	-0.35	0.70834	-4.7	0.009042
218728_s_at	HSPC163 protein	NM_014184.1	0.9	0.000274	1.13	5.8e-05
209874_x_at	cyclin M2	AF216962.1	-0.72	0.013036	-1	0.074338
210203_at	CCR4-NOT transcription complex, subunit 4	R64001	0.86	0.030913	1.22	0.011943
215145_s_at	contactin associated protein-like 2	AC005378	2.8	0.045453	3.82	0.029198
203073_at	component of oligomeric golgi complex 2	NM_007357.1	0.69	0.002368	1.2	0.003639
217428_s_at	Consensus includes gb:X98568 /DEF=H.sapiens type X collagen gene /FEA=mRNA /DB_XREF=gi:1405722 /UG=Hs.179729 collagen, type X, alpha 1 (Schmid metaphyseal chondrodysplasia)	X98568	0.11	0.762289	0.79	0.02027
202311_s_at	collagen, type I, alpha 1	NM_000088.1	0.92	0.039082	-0.2	0.780289
211981_at	collagen, type IV, alpha 1	NM_001845.1	-0.86	0.208407	-1.27	0.009876
211966_at	collagen, type IV, alpha 2	AK025912.1	-0.79	0.056273	-1.52	0.004406
216367_at	collagen, type IV, alpha 3 (Goodpasture antigen)	U02520.1	3.89	0.044269	1.78	0.232227
221730_at	collagen, type V, alpha 2	NM_000393.1	-0.19	0.37308	-0.9	0.006595
218072_at	HSPC166 protein	NM_014186.1	-0.3	0.032278	-0.93	0.028304
209838_at	ESTs	AA496247	0.81	0.035186	0.93	0.0261
218042_at	COP9 constitutive photomorphogenic homolog subunit 4 (Arabidopsis)	NM_016129.1	0.62	0.014213	1.06	0.005592
219397_at	hypothetical protein FLJ13448	NM_025147.1	-0.64	0.001872	-0.94	0.000213
221227_x_at	gb:NM_017421.1 /DEF=Homo sapiens methyltransferase COQ3 (COQ3), mRNA. /FEA=mRNA /GEN=COQ3 /PROD=methyltransferase COQ3 /DB_XREF=gi:8393176 /FL=gb:NM_017421.1	NM_017421.1	0.46	0.071903	2.04	0.004165
212228_s_at	hypothetical protein DKFZp434K046	AC004382	0.67	0.050265	1.02	0.02778
214277_at	COX11 homolog, cytochrome c oxidase assembly protein (yeast)	AI376724	0.95	0.050199	0.9	0.049859
218057_x_at	neighbor of COX4	NM_006067.1	0.56	0.001462	1.09	0.00036
206212_at	carboxypeptidase A2 (pancreatic)	NM_001869.1	-0.59	0.008889	-0.72	0.002791
204172_at	coproporphyrinogen oxidase (coproporphyria, harderoporphyria)	NM_000097.1	1.31	0.020062	2.01	0.012792
202575_at	cellular retinoic acid binding protein 2	NM_001878.2	0.02	0.861262	0.83	0.009176
218142_s_at	protein x 0001	NM_016302.1	1.3	0.000473	1.78	5.2e-05
203899_s_at	calcitonin gene-related peptide-receptor component protein	NM_014478.1	0.46	0.029605	1.02	0.003657
220620_at	NICE-1 protein	NM_019060.1	-0.75	0.022726	-0.47	0.012533
204313_s_at	cAMP responsive element binding protein 1	NM_004379.1	1.67	0.006521	2.72	0.006831
213059_at	old astrocyte specifically induced substance	AF055009.1	0.65	0.011795	1.32	0.000841
201989_s_at	cAMP responsive element binding protein-like 2	NM_001310.1	0.72	0.013353	1.38	0.004171
209967_s_at	cAMP responsive element modulator	D14826.1	-1.35	0.009203	-3.02	0.003001
205081_at	cysteine-rich protein 1 (intestinal)	NM_001311.1	0.35	0.150546	0.83	0.028774
218643_s_at	postsynaptic protein CRIPT	NM_014171.1	-0.75	0.070467	-1.12	0.003868
207802_at	specific granule protein (28 kDa)	NM_006061.1	-1.06	0.39058	-3.89	0.03319
211038_s_at	hypothetical protein MGC12760	BC006312.1	-0.39	0.180046	-0.79	0.000135
204573_at	carnitine O-octanoyltransferase	NM_021151.1	-1.2	0.000144	-1.49	5.8e-05
218648_at	hypothetical protein FLJ21868	NM_022769.1	0.47	0.009376	0.75	0.004191
209674_at	cryptochrome 1 (photolyase-like)	D83702.1	-0.35	0.008754	-0.98	0.000229
221139_s_at	cysteine sulfinic acid decarboxylase	NM_015989.1	-0.8	0.093403	-1.37	0.000246
201161_s_at	cold shock domain protein A	NM_003651.1	1.92	0.000579	2.14	0.003319
211287_x_at	colony stimulating factor 2 receptor, alpha, low-affinity (granulocyte-macrophage)	M64445.1	-0.85	0.042836	-0.5	0.265666
208866_at	casein kinase 1, alpha 1	BG534245	0.67	0.002688	0.71	0.014752
212073_at	casein kinase 2, alpha 1 polypeptide	AI161318	0.63	0.032187	0.81	0.014004
220072_at	hypothetical protein FLJ22490	NM_024790.1	-0.21	0.144685	-0.84	0.002116
221260_s_at	chromosome 12 open reading frame 22	NM_030809.1	0.86	9.9e-05	0.85	0.023148
200621_at	cysteine and glycine-rich protein 1	NM_004078.1	0.78	0.062133	1.45	0.001839
215549_x_at	ESTs, Moderately similar to MEA6_HUMAN Meningioma-expressed antigen 6/11 (MEA6) (MEA11) [H.sapiens]	AC005587	-0.03	0.862079	-0.83	0.000287
203392_s_at	C-terminal binding protein 1	NM_001328.1	0.34	0.192428	1.12	0.000838
201218_at	C-terminal binding protein 2	NM_001329.1	0.84	0.00025	1.15	0.000109
218923_at	chitobiase, di-N-acetyl-	AW304174	-0.56	0.05848	-1.11	0.000388
216508_x_at	Consensus includes gb:AC007277 /DEF=Homo sapiens BAC clone RP11-244E6 from 2 /FEA=CDS /DB_XREF=gi:5091647 /UG=Hs.283906 Homo sapiens BAC clone RP11-244E6 from 2	AC007277	0.49	0.038614	0.7	0.01854
201904_s_at	HYA22 protein	BF031714	0.91	0.027081	1.69	0.001879
217127_at	Consensus includes gb:AL354872 /DEF=Human DNA sequence from clone RP11-42O15 on chromosome 1. Contains ESTs, STSs, GSSs and a CpG island. Contains the CTH gene for two isoforms of cystathionase (cystathionine gamma-lyase) and a CHORD containing protein 1 (CHP1) pseudogene /FEA=mRNA_1 /DB_XREF=gi:9717070 /UG=Hs.19904 cystathionase (cystathionine gamma-lyase)	AL354872	0.55	0.117132	-0.95	0.003074
36566_at	cystinosis, nephropathic	AJ222967	-0.43	0.067079	-1.04	0.001635
202060_at	likely ortholog of mouse TPR-containing, SH2-binding phosphoprotein	NM_014633.1	-0.48	0.029992	-1	0.009642
200661_at	protective protein for beta-galactosidase (galactosialidosis)	NM_000308.1	-0.33	0.013072	-0.94	0.003727
202450_s_at	cathepsin K (pycnodysostosis)	NM_000396.1	-0.88	0.008383	-1.22	0.044678
210042_s_at	cathepsin Z	AF073890.1	0.56	0.083708	0.88	0.02695
218097_s_at	hypothetical protein MGC2491	NM_024040.1	0.26	0.177631	0.73	0.000425
207614_s_at	cullin 1	NM_003592.1	0.76	0.006171	1.37	0.001228
221488_s_at	divalent cation tolerant protein CUTA	AF230924.1	-0.42	0.017426	-0.73	0.004803
207850_at	chemokine (C-X-C motif) ligand 3	NM_002090.1	0.55	0.061724	1.15	0.011557
217028_at	Consensus includes gb:AJ224869 /DEF=Homo sapiens CXCR4 gene encoding receptor CXCR4 /FEA=mRNA /DB_XREF=gi:3059119 /UG=Hs.89414 chemokine (C-X-C motif), receptor 4 (fusin)	AJ224869	0.34	0.380691	1.42	0.022191
219355_at	hypothetical protein FLJ10178	NM_018015.2	-0.58	0.156271	-1.32	0.010612
218058_at	CpG binding protein	NM_014593.1	-0.4	0.111019	-0.89	0.000794
209163_at	cytochrome b-561	AL514271	1.01	0.016957	1.06	0.002951
209665_at	putative tumor suppressor 101F6	AF040704.1	-0.87	0.00125	-1.94	1.4e-05
215726_s_at	cytochrome b-5	M22976.1	-0.23	0.053273	-0.73	0.008097
219079_at	flavohemoprotein b5+b5R	NM_016230.1	-0.43	0.08142	-1.05	0.001997
217431_x_at	cytochrome b-245, beta polypeptide (chronic granulomatous disease)	S67289.1	-1.08	0.010034	-0.27	0.388774
201066_at	cytochrome c-1	NM_001916.1	0.62	0.046047	1.13	0.005228
208923_at	cytoplasmic FMR1 interacting protein 1	BC005097.1	0.53	0.020243	1.04	1e-05
205749_at	cytochrome P450, subfamily I (aromatic compound-inducible), polypeptide 1	NM_000499.2	0.72	0.010192	0.9	0.047677
202436_s_at	cytochrome P450, subfamily I (dioxin-inducible), polypeptide 1 (glaucoma 3, primary infantile)	NM_000104.2	0.41	0.1953	1.51	0.006652
206424_at	cytochrome P450, subfamily XXVIA, polypeptide 1	NM_000783.1	1.64	0.205742	3.13	0.001308
219825_at	cytochrome P450 retinoid metabolizing protein	NM_019885.1	-3.9	0.017189	-0.63	0.481149
201289_at	cysteine-rich, angiogenic inducer, 61	NM_001554.1	-0.63	0.086042	-1.38	2.9e-05
216060_s_at	dishevelled associated activator of morphogenesis 1	AK021890.1	0.78	0.018631	0.84	0.020419
221934_s_at	Homo sapiens cDNA FLJ35885 fis, clone TESTI2009018	BF941492	0.19	0.11748	0.79	0.007416
208335_s_at	Duffy blood group	NM_002036.1	0.6	0.037648	1.26	0.003178
218365_s_at	hypothetical protein FLJ10514	AI765051	0.29	0.253106	0.87	0.018275
208281_x_at	deleted in azoospermia 3	NM_020364.1	0.49	0.236612	0.8	0.027745
202806_at	drebrin 1	NM_004395.1	1	0.023237	1.51	0.003047
205369_x_at	dihydrolipoamide branched chain transacylase (E2 component of branched chain keto acid dehydrogenase complex; maple syrup urine disease)	J03208.1	-0.65	0.088973	-1	0.028514
201886_at	hypthetical protein PRO2389	NM_025230.1	-0.7	0.036438	-1.36	0.000231
209592_s_at	WD-repeat protein	BC001264.1	-0.76	0.030602	-0.74	0.002955
209804_at	DNA cross-link repair 1A (PSO2 homolog, S. cerevisiae)	D42045.1	-0.74	0.028102	-0.07	0.705625
222233_s_at	DNA cross-link repair 1C (PSO2 homolog, S. cerevisiae)	AK022922.1	-0.14	0.649817	-0.76	0.001487
211780_x_at	dynactin 1 (p150, glued homolog, Drosophila)	BC006163.1	1.18	0.008256	1.62	0.004981
203261_at	novel RGD-containing protein	NM_006571.1	-0.39	0.001024	-0.74	0.000591
202262_x_at	dimethylarginine dimethylaminohydrolase 2	NM_013974.1	0.26	0.191237	0.94	0.016687
202887_s_at	HIF-1 responsive RTP801	NM_019058.1	2.32	0.004352	1.7	0.006197
201241_at	DEAD/H (Asp-Glu-Ala-Asp/His) box polypeptide 1	NM_004939.1	1.15	0.004315	1.74	0.001436
210206_s_at	DEAD/H (Asp-Glu-Ala-Asp/His) box polypeptide 11 (CHL1-like helicase homolog, S. cerevisiae)	U33833.1	-0.38	0.109229	-0.87	0.00744
203785_s_at	DEAD/H (Asp-Glu-Ala-Asp/His) box polypeptide 28	NM_018380.1	1.02	0.000601	1.24	0.000245
219328_at	DEAD/H (Asp-Glu-Ala-Asp/His) box polypeptide 31	NM_022779.1	0.65	0.013494	0.72	0.010364
212834_at	hypothetical protein FLJ10790	AK001652.1	-0.1	0.414207	-0.97	0.001626
218943_s_at	RNA helicase	NM_014314.1	-0.89	0.028161	-1.2	0.035524
209407_s_at	deformed epidermal autoregulatory factor 1 (Drosophila)	AF068892.1	0.61	0.002814	1.15	0.002054
219646_at	hypothetical protein FLJ20186	NM_017702.1	0.22	0.499185	1.08	0.003059
210397_at	defensin, beta 1	U73945.1	-0.83	0.031018	-1.84	0.001983
221080_s_at	hypothetical protein FLJ22757	NM_024898.1	0.45	0.05345	0.76	0.011135
221081_s_at	hypothetical protein FLJ22457	NM_024901.1	0.74	0.031607	1.28	0.011172
214787_at	c-myc promoter-binding protein	BE268538	-0.08	0.856025	-1.5	0.027462
202860_at	KIAA0476 gene product	NM_014856.1	0.89	0.052548	1.61	0.012105
205223_at	KIAA0645 gene product	NM_014662.1	-0.26	0.15214	-0.93	0.003794
218858_at	hypothetical protein FLJ12428	NM_022783.1	-0.63	0.016293	-1.21	0.00264
203277_at	DNA fragmentation factor, 45kDa, alpha polypeptide	NM_004401.1	0.62	0.014109	1	0.007929
206752_s_at	DNA fragmentation factor, 40kDa, beta polypeptide (caspase-activated DNase)	NM_004402.1	-0.74	0.046749	-1.63	0.00395
215725_at	DiGeorge syndrome gene D	L77561.1	-0.13	0.40283	-0.79	0.02671
207556_s_at	diacylglycerol kinase, zeta 104kDa	NM_003646.1	0.84	0.028702	0.76	0.000286
213279_at	Homo sapiens mRNA; cDNA DKFZp586I0523 (from clone DKFZp586I0523)	AL050217.1	-0.58	0.006899	-0.71	0.001736
218756_s_at	hypothetical protein MGC4172	NM_024308.1	0.59	0.108453	1.62	0.013199
214079_at	Homo sapiens cDNA FLJ20338 fis, clone HEP12179	AK000345.1	-2.5	0.019735	-3.38	0.011623
220690_s_at	DKFZP566O084 protein	NM_015510.1	-0.56	0.031491	-1.01	0.006485
203694_s_at	DEAD/H (Asp-Glu-Ala-Asp/His) box polypeptide 16	NM_003587.2	0.89	0.002957	1.4	0.00131
212674_s_at	DEAD/H (Asp-Glu-Ala-Asp/His) box polypeptide 30	AK002076.1	1.06	0.020851	1.59	0.015387
218325_s_at	death associated transcription factor 1	NM_022105.1	0.69	0.016114	1.21	0.003511
210802_s_at	putative dimethyladenosine transferase	BC002841.1	1.26	0.020278	1.13	0.02903
206457_s_at	deiodinase, iodothyronine, type I	NM_000792.2	-0.36	0.13681	-1.3	0.028467
212503_s_at	KIAA0934 protein	N31807	0.51	0.011984	1.03	0.00307
213149_at	dihydrolipoamide S-acetyltransferase (E2 component of pyruvate dehydrogenase complex)	AW299740	0.77	0.02423	1.11	0.006857
205677_s_at	deleted in lymphocytic leukemia, 1	NM_005887.1	0.3	0.103665	0.86	0.005399
206253_at	discs, large homolog 2, chapsyn-110 (Drosophila)	NM_001364.1	-0.73	0.194924	-1.05	0.033221
201681_s_at	discs, large (Drosophila) homolog 5	AB011155.1	0.98	0.000379	1.33	0.001277
207147_at	distal-less homeo box 2	NM_004405.2	-0.22	0.432925	-0.86	0.033208
212820_at	rabconnectin-3	AB020663.1	0.71	0.038231	0.52	0.090373
210345_s_at	dynein, axonemal, heavy polypeptide 9	AF257737.1	0.43	0.266783	-1.25	0.017123
200664_s_at	DnaJ (Hsp40) homolog, subfmaily B, member 1	BG537255	-0.9	0.003657	-1.17	0.000306
203810_at	DnaJ (Hsp40) homolog, subfamily B, member 4	BG252490	-1	0.012094	-1.58	0.002466
221781_s_at	DKFZp434J1813 protein	AL137648.1	1.72	0.035335	2.14	0.012789
218435_at	DNAJ domain-containing	NM_013238.1	-0.61	0.002419	-1	0.001509
212911_at	KIAA0962 protein	AB023179.1	0.64	0.14631	1	0.013937
220441_at	hypothetical protein FLJ13236	NM_024902.1	0.88	0.006602	1.1	0.010907
208499_s_at	DnaJ (Hsp40) homolog, subfamily C, member 3	NM_006260.1	-0.06	0.840482	-0.8	0.024633
204720_s_at	DnaJ (Hsp40) homolog, subfamily C, member 6	AV729634	-0.25	0.303819	-1.3	0.004989
204008_at	dynein, axonemal, light polypeptide 4	NM_005740.1	0.67	0.142936	1.15	0.038196
203105_s_at	dynamin 1-like	NM_012062.1	0.97	0.023871	1.1	0.015441
203187_at	dedicator of cyto-kinesis 1	NM_001380.1	0.85	0.034852	1.5	0.018712
205003_at	KIAA0716 gene product	NM_014705.1	-0.4	0.144728	-2.14	0.027449
215041_s_at	zizimin1	BE259050	0.48	0.052773	1.02	0.022231
208141_s_at	hypothetical protein MGC4293	NM_031304.1	-0.4	0.00573	-0.75	0.00321
221677_s_at	downstream neighbor of SON	AF232674.1	-0.41	0.032203	-1.13	0.000352
222360_at	CGI-30 protein	AI291720	0.91	0.026757	1.33	0.011119
219590_x_at	CGI-30 protein	NM_015958.1	0.68	0.002028	1.1	0.000158
220939_s_at	dipeptidylpeptidase 8	NM_017743.1	0.53	0.064106	0.91	0.01446
212792_at	KIAA0877 protein	AB020684.1	1.68	0.040558	2.71	0.02085
213391_at	Homo sapiens mRNA; cDNA DKFZp667G172 (from clone DKFZp667G172)	AI669947	0.01	0.968468	1.16	0.000429
214652_at	dopamine receptor D1	X58987.1	-2.36	0.2093	-3.67	0.01131
206590_x_at	dopamine receptor D2	NM_000795.1	-0.57	0.006808	-0.79	0.01568
218854_at	squamous cell carcinoma antigen recognized by T cell	NM_013352.1	-1.54	0.011647	-0.7	0.149296
217901_at	Homo sapiens, clone IMAGE:4242700, mRNA	BF031829	0.46	0.061576	0.84	0.002924
205741_s_at	dystrobrevin, alpha	NM_001392.1	0.99	0.009025	1.27	0.004271
217912_at	PP3111 protein	NM_022156.1	0.65	0.093097	1.49	0.002102
201044_x_at	dual specificity phosphatase 1	AA530892	-0.62	0.086142	-1.23	0.000449
218576_s_at	dual specificity phosphatase 12	NM_007240.1	1.67	0.026704	2.78	0.010314
204794_at	dual specificity phosphatase 2	NM_004418.2	0.96	0.060799	0.99	0.043862
201538_s_at	dual specificity phosphatase 3 (vaccinia virus phosphatase VH1-related)	NM_004090.1	0.71	0.011083	1.26	0.006014
204015_s_at	dual specificity phosphatase 4	BC002671.1	1.51	0.025235	2.61	0.0031
208893_s_at	dual specificity phosphatase 6	BC005047.1	1.51	0.005263	1.98	0.007376
214793_at	dual specificity phosphatase 7	X93921.1	-0.2	0.398955	0.81	0.018603
217976_s_at	dynein, cytoplasmic, light intermediate polypeptide 1	NM_016141.1	-0.22	0.257777	-0.83	0.013196
219469_at	hypothetical protein FLJ11756	NM_024606.1	0.47	0.107591	1.28	0.006725
200703_at	dynein, cytoplasmic, light polypeptide 1	NM_003746.1	0.27	0.279986	1.17	0.000127
213186_at	KIAA0675 gene product	BG502305	-0.54	0.061674	-1.07	0.02348
221586_s_at	E2F transcription factor 5, p130-binding	U15642.1	1.01	0.018789	0.71	0.026642
219990_at	hypothetical protein FLJ23311	NM_024680.1	0.46	0.045249	0.92	1e-05
219551_at	uncharacterized bone marrow protein BM040	NM_018456.1	-0.13	0.596673	-0.77	0.009543
204278_s_at	estrogen receptor binding site associated, antigen, 9	NM_004215.1	-0.4	0.146225	-1.25	0.011582
206728_at	endothelin converting enzyme 2	NM_014693.1	-0.53	0.559928	-1.03	0.044364
217568_at	ESTs, Highly similar to human epididymis-specific 3 alpha [Homo sapiens] [H.sapiens]	AI696737	-0.9	0.125603	-1.4	0.00102
218282_at	chromosome 20 open reading frame 31	NM_018217.1	-0.33	0.005536	-0.77	3.2e-05
204273_at	endothelin receptor type B	NM_000115.1	-0.83	0.001353	-1.44	8e-06
204840_s_at	early endosome antigen 1, 162kD	AI916242	-0.26	0.410926	-0.78	0.013027
212410_at	hypothetical protein FLJ34588	AI346431	-0.36	0.021688	-0.85	0.000578
220591_s_at	hypothetical protein FLJ22843	NM_025184.1	-1.07	0.123905	-1.67	0.007477
202668_at	ephrin-B2	BF001670	0.54	0.036381	1.3	0.0096
208469_s_at	chromosome 6 open reading frame 8	NM_030652.1	-0.74	0.128646	-1.48	0.005517
201983_s_at	epidermal growth factor receptor (erythroblastic leukemia viral (v-erb-b) oncogene homolog, avian)	AW157070	0.6	0.047476	1.3	0.003235
221497_x_at	egl nine homolog 1 (C. elegans)	BC005369.1	0.48	0.060615	1.05	0.013677
201694_s_at	early growth response 1	NM_001964.1	1.17	0.013048	1.52	0.000593
207768_at	early growth response 4	NM_001965.1	1.77	0.034616	1.76	0.04137
221755_at	Homo sapiens mRNA for FLJ00043 protein, partial cds	BG334196	0.34	0.468423	0.76	0.024731
209038_s_at	Homo sapiens cDNA FLJ25857 fis, clone TST09552, highly similar to Human Hpast (HPAST) mRNA	AW182860	-0.63	0.047242	-1.03	0.012601
202326_at	HLA-B associated transcript 8	NM_006709.1	0.52	0.001334	0.73	0.005261
208289_s_at	etoposide-induced mRNA	NM_004879.2	1.38	0.013825	2.11	0.000202
218488_at	eukaryotic translation initiation factor 2B, subunit 3 gamma, 58kDa	NM_020365.1	0.65	0.121338	1.11	0.029411
215482_s_at	translation initiation factor eIF-2b delta subunit	AJ011307	0.72	0.000849	0.86	0.000794
208725_at	eukaryotic translation initiation factor 2, subunit 2 beta, 38kDa	AL031668	0.88	0.005604	0.22	0.258169
200597_at	eukaryotic translation initiation factor 3, subunit 10 theta, 150/170kDa	BE614908	0.97	0.01635	0.85	0.015561
208985_s_at	eukaryotic translation initiation factor 3, subunit 1 alpha, 35kDa	BC002719.1	0.69	0.024063	0.8	0.014109
200912_s_at	eukaryotic translation initiation factor 4A, isoform 2	NM_001967.2	0.81	0.009802	1.25	0.003514
221539_at	eukaryotic translation initiation factor 4E binding protein 1	AB044548.1	0.99	0.003331	0.67	0.006213
218626_at	eukaryotic translation initiation factor 4E nuclear import factor 1	NM_019843.2	0.68	0.023981	1.12	0.000967
201935_s_at	eukaryotic translation initiation factor 4 gamma, 3	AI768122	0.85	0.039721	1.33	0.025951
208707_at	eukaryotic translation initiation factor 5	AL080102.1	-0.2	0.246588	-0.78	0.002616
220198_s_at	eukaryotic translation initiation factor 5A2	NM_020390.2	-0.57	0.12926	-1.21	0.020971
201510_at	E74-like factor 3 (ets domain transcription factor, epithelial-specific )	AF017307.1	0.62	0.042499	0.96	0.003968
214831_at	Homo sapiens cDNA: FLJ21291 fis, clone COL01963	AK024944.1	-0.85	0.044176	-0.99	0.241426
214445_at	ELL-related RNA polymerase II, elongation factor	NM_012081.1	0.44	0.140203	1	0.039892
204797_s_at	echinoderm microtubule associated protein like 1	NM_004434.1	1.07	0.037919	1.41	0.016729
204399_s_at	echinoderm microtubule associated protein like 2	NM_012155.1	0.82	0.049268	0.49	0.246917
203442_x_at	Homo sapiens mRNA; cDNA DKFZp667O1814 (from clone DKFZp667O1814)	AA478965	0.43	0.026379	0.95	0.00577
201324_at	epithelial membrane protein 1	NM_001423.1	2.28	0.015897	5	0.001127
203729_at	epithelial membrane protein 3	NM_001425.1	0.49	0.437005	2.11	0.034862
212570_at	KIAA0830 protein	AL573201	1.32	0.004447	2.23	0.002167
201313_at	enolase 2, (gamma, neuronal)	NM_001975.1	0.54	0.394598	2.12	0.046823
213645_at	rTS beta protein	AF305057	0.83	0.022878	1.15	0.005776
204844_at	glutamyl aminopeptidase (aminopeptidase A)	L12468.1	1.08	0.022655	0.63	0.083263
205066_s_at	ectonucleotide pyrophosphatase/phosphodiesterase 1	NM_006208.1	0.79	0.01123	0.37	0.078308
222066_at	erythrocyte membrane protein band 4.1-like 1	AA573523	1.05	0.025004	1.8	0.022482
201718_s_at	erythrocyte membrane protein band 4.1-like 2	BF511685	0.42	0.12448	1.12	0.02144
220119_at	erythrocyte protein band 4.1-like 4	NM_022140.1	-0.15	0.463744	-0.72	0.03052
220977_x_at	KIAA1548 protein	NM_020909.1	-0.26	0.131953	-0.8	0.015304
210870_s_at	epilepsy, progressive myoclonus type 2, Lafora disease (laforin)	BC005286.1	-0.31	0.16712	-1.8	0.004029
202909_at	KIAA0766 gene product	NM_014805.1	-0.74	0.043163	-1.1	0.023623
208156_x_at	epiplakin 1	NM_031308.1	0.99	0.001637	1.08	0.001211
200841_s_at	glutamyl-prolyl-tRNA synthetase	AI475965	1.01	0.004041	0.98	0.014197
217886_at	epidermal growth factor receptor pathway substrate 15	BF213575	1.22	0.011076	1.17	0.018975
202609_at	epidermal growth factor receptor pathway substrate 8	NM_004447.1	0.2	0.178782	0.84	0.002795
91826_at	epidermal growth factor receptor pathway substrate 8-related protein 1	AI219073	0.55	0.032547	0.77	0.013883
218180_s_at	EPS8-related protein 2	NM_022772.1	0.43	0.167625	0.75	0.049961
219404_at	epidermal growth factor receptor pathway substrate 8 related protein 3	NM_024526.1	1.68	0.000894	2.52	0.000486
212087_s_at	Era G-protein-like 1 (E. coli)	AL562733	1.34	0.007453	2.37	0.002809
216836_s_at	v-erb-b2 erythroblastic leukemia viral oncogene homolog 2, neuro/glioblastoma derived oncogene homolog (avian)	X03363.1	0.39	0.050232	1.26	0.001157
205767_at	epiregulin	NM_001432.1	1.71	0.010686	1.93	0.007173
221542_s_at	chromosome 8 open reading frame 2	T90773	-0.32	0.226187	-0.95	0.02587
218498_s_at	ERO1-like (S. cerevisiae)	NM_014584.1	0.73	0.075774	1.75	0.013397
38158_at	extra spindle poles like 1 (S. cerevisiae)	D79987	0.65	0.053863	1.13	0.018695
217190_x_at	Consensus includes gb:S67777 /DEF=estrogen receptor {exon 6} human, tamoxifen-resistant breast tumor 17, Genomic Mutant, 187 nt /FEA=CDS_1 /DB_XREF=gi:459362 /UG=Hs.247976 Estrogen receptor {exon 6} human, tamoxifen-resistant breast tumor 17, Genomic Mutant, 187 nt	S67777	-0.86	0.032616	-0.31	0.26789
219216_at	ETAA16 protein	NM_019002.1	-0.49	0.083455	-0.96	0.010028
33494_at	electron-transferring-flavoprotein dehydrogenase	S69232	-0.64	0.104336	-2.66	3e-06
201328_at	v-ets erythroblastosis virus E26 oncogene homolog 2 (avian)	AL575509	0.48	0.109204	0.88	0.007872
211603_s_at	gb:U35622.2 /DEF=Homo sapiens EWS proteinE1A enhancer binding protein chimera mRNA, complete cds. /FEA=mRNA /PROD=EWS proteinE1A enhancer binding proteinchimera /DB_XREF=gi:5733846 /FL=gb:U35622.2	U35622.2	0.86	0.136454	1.83	0.007898
203349_s_at	ets variant gene 5 (ets-related molecule)	NM_004454.1	1.37	0.003736	1.84	0.007748
211825_s_at	Ewing sarcoma breakpoint region 1	AF327066.1	0.78	0.000234	-1.35	0.562554
212035_s_at	KIAA1067 protein	BE646386	-0.71	0.00738	-1.15	0.010533
206903_at	endonuclease G-like 1	NM_005728.1	1.1	0.036244	2.26	0.000699
209527_at	homolog of Yeast RRP4 (ribosomal RNA processing 4), 3'-5'-exoribonuclease	BC000747.1	0.79	0.006036	0.81	0.005158
218481_at	exosome component Rrp46	NM_020158.1	0.71	0.018267	0.57	0.047781
215136_s_at	Opa-interacting protein 2	AL050353.1	0.75	0.012268	0.62	0.027402
205774_at	coagulation factor XII (Hageman factor)	NM_000505.2	0.73	0.027271	1.54	0.00193
203989_x_at	coagulation factor II (thrombin) receptor	NM_001992.2	0.1	0.619511	0.71	0.036595
204363_at	coagulation factor III (thromboplastin, tissue factor)	NM_001993.2	-0.06	0.59188	-0.78	0.00078
203274_at	coagulation factor VIII-associated (intronic transcript)	NM_012151.2	1.47	0.00642	1.99	9.8e-05
204231_s_at	fatty acid amide hydrolase	NM_001441.1	0.66	0.076032	0.97	0.001833
208963_x_at	fatty acid desaturase 1	BE540552	-0.29	0.086838	-0.92	0.000438
216080_s_at	fatty acid desaturase 3	AC004770	0.85	0.001043	0.9	0.001612
218504_at	CGI-105 protein	NM_016044.1	0.39	0.235509	0.96	0.037342
219694_at	hypothetical protein FLJ11127	NM_019018.1	0.64	0.015595	0.94	0.002653
218588_s_at	chromosome 5 open reading frame 3	NM_018691.1	-0.22	0.354428	-0.75	0.041792
219629_at	hypothetical protein FLJ20635	NM_017911.1	-0.4	0.019363	-0.77	0.001685
218037_at	hypothetical protein MGC3035	NM_024293.1	-0.43	0.038452	-1	0.007232
214889_at	DKFZP564J102 protein	AL080065.1	-1.16	0.021971	-0.39	0.325174
213896_x_at	DnaJ (Hsp40) homolog, subfamily C, member 9	BE856549	-0.53	0.112069	-1.31	0.008735
218337_at	retinoic acid induced 16	NM_022749.1	0.4	0.023886	0.9	0.000344
205308_at	CGI-62 protein	NM_016010.1	0.79	0.017705	0.45	0.108082
36612_at	KIAA0280 protein	D87470	1.62	0.031904	1.89	0.021167
212771_at	Homo sapiens mRNA; cDNA DKFZp564A026 (from clone DKFZp564A026)	AU150943	0.97	0.01798	0.99	0.0222
212936_at	hypothetical protein DKFZp564D172	AI927701	-0.55	0.002567	-1	0.010572
212835_at	KIAA0157 protein	D63877.1	2.11	0.012628	3.04	0.005712
216595_at	Homo sapiens mRNA; cDNA DKFZp564D042 (from clone DKFZp564D042)	AL049983.1	1.11	0.085964	1.57	0.030742
203550_s_at	chromosome 1 open reading frame 2	NM_006589.1	1.57	0.00156	2.21	0.000115
203600_s_at	gene with multiple splice variants near HD locus on 4p16.3	NM_003704.1	0.9	0.0059	0.9	0.00215
202915_s_at	KIAA0475 gene product	BF115776	-0.39	0.055539	-1.11	0.004094
214946_x_at	KIAA0592 protein	AV728658	-0.71	0.000211	-1.42	1.4e-05
211068_x_at	hypothetical protein FLJ10824	BC006456.1	-0.53	0.013285	-1.33	0.000177
220306_at	hypothetical protein FLJ20202	NM_017709.1	-0.64	0.069164	-1.09	0.012247
218898_at	hypothetical protein FLJ22282	NM_024792.1	1.3	0.001973	2.13	0.000205
220147_s_at	TERA protein	NM_021238.1	0.67	0.000249	0.9	0.000119
209829_at	chromosome 6 open reading frame 32	AB002384.1	2.78	0.041367	2.5	0.184291
65585_at	hypothetical protein MGC16279	AA527515	1.14	0.03268	1.59	0.015653
203678_at	KIAA1018 protein	NM_014967.1	1.39	0.11182	2.96	0.021761
203564_at	Fanconi anemia, complementation group G	NM_004629.1	0.65	0.076758	0.82	0.049083
204283_at	phenylalanine-tRNA synthetase	NM_006567.1	0.84	0.078555	1.39	0.020703
202676_x_at	FAST kinase	NM_006712.1	1.12	0.013261	1.56	0.004716
219002_at	hypothetical protein FLJ21901	NM_024622.1	1.37	0.022738	2.59	0.008854
216996_s_at	KIAA0971 protein	AK021557.1	0.67	0.035668	0.85	0.017353
201579_at	FAT tumor suppressor homolog 1 (Drosophila)	NM_005245.1	0.78	6.2e-05	1.4	0.003311
203886_s_at	fibulin 2	NM_001998.1	0.16	0.38228	1.26	0.008657
213145_at	Homo sapiens clone 23870 mRNA sequence	BF001666	0.83	0.008047	0.9	0.006314
218938_at	hypothetical protein MGC11279	NM_024326.1	-0.56	0.103277	-1.31	0.000279
215068_s_at	hypothetical protein FLJ11467	BC004228.1	-0.9	0.013531	-1.42	0.000441
220233_at	F-box only protein 26	NM_024907.1	0.99	0.073989	1.9	0.027304
219638_at	F-box only protein 22	NM_012170.1	0.98	0.041462	0.77	0.279119
217344_at	Consensus includes gb:AL022163 /DEF=Human DNA sequence from clone 551E13 on chromosome Xp11.2-11.3 Contains farnesyl pyrophosphate synthetase pseudogene, VT4 protein pseudogene, EST, GSS /FEA=CDS /DB_XREF=gi:3947685 /UG=Hs.247769 Human DNA sequence from clone 551E13 on chromosome Xp11.2-11.3 Contains farnesyl pyrophosphate synthetase pseudogene, VT4 protein pseudogene, EST, GSS	AL022163	-0.36	0.043289	-0.98	0.000178
203116_s_at	ferrochelatase (protoporphyria)	NM_000140.1	1.05	0.027206	0.76	0.069536
212367_at	fem-1 homolog b (C. elegans)	NM_015322.1	0.83	0.027177	1.41	0.00236
218796_at	chromosome 20 open reading frame 42	NM_017671.1	0.92	0.003275	1.58	0.000194
209209_s_at	mitogen inducible 2	AW469573	0.55	0.16817	0.97	0.041553
205650_s_at	fibrinogen, A alpha polypeptide	NM_021871.1	-1.67	0.010723	-3.46	0.001021
205110_s_at	fibroblast growth factor 13	NM_004114.1	-0.63	0.02282	-1.31	0.001446
204422_s_at	fibroblast growth factor 2 (basic)	NM_002006.1	3.78	0.074746	4.5	0.003273
211535_s_at	fibroblast growth factor receptor 1 (fms-related tyrosine kinase 2, Pfeiffer syndrome)	M60485.1	1.53	0.016967	2.46	7.7e-05
211401_s_at	fibroblast growth factor receptor 2 (bacteria-expressed kinase, keratinocyte growth factor receptor, craniofacial dysostosis 1, Crouzon syndrome, Pfeiffer syndrome, Jackson-Weiss syndrome)	AB030078.1	-0.18	0.327525	-1.19	0.000326
219612_s_at	fibrinogen, gamma polypeptide	NM_000509.3	-0.52	0.1386	-1.2	0.015564
210298_x_at	four and a half LIM domains 1	AF098518.1	4.82	0.002959	5.32	0.006668
218530_at	formin homology 2 domain containing 1	NM_013241.1	-0.86	0.017775	-1.21	0.011051
219249_s_at	FK506 binding protein 10, 65 kDa	NM_021939.1	0.51	0.010969	0.95	0.03424
219390_at	FK506 binding protein 14, 22 kDa	NM_017946.1	-0.21	0.412503	-1.04	0.00981
206857_s_at	FK506 binding protein 1B, 12.6 kDa	NM_004116.1	0.58	0.196347	1.55	0.028308
200894_s_at	FK506 binding protein 4, 59kDa	AA894574	0.41	0.192391	0.98	0.032802
219187_at	FK506 binding protein like	NM_022110.1	-0.24	0.248594	-1.1	0.001381
205283_at	Fukuyama type congenital muscular dystrophy (fukutin)	NM_006731.1	2.33	0.011927	3.99	0.001584
220529_at	hypothetical protein FLJ11710	NM_024846.1	0.25	0.425873	0.89	0.010287
208748_s_at	flotillin 1	NM_005803.2	0.82	0.04574	1.6	0.005873
219316_s_at	hypothetical protein FLJ20371	NM_017791.1	0.84	0.035567	1	0.021015
205776_at	flavin containing monooxygenase 5	NM_001461.1	-0.98	0.077442	-1.27	0.044464
214702_at	fibronectin 1	AJ276395.1	1.57	0.015343	2.23	0.007529
209189_at	v-fos FBJ murine osteosarcoma viral oncogene homolog	BC004490.1	1.24	0.025736	2.18	0.006808
202768_at	FBJ murine osteosarcoma viral oncogene homolog B	NM_006732.1	3.32	0.02172	3.51	0.00427
218880_at	FOS-like antigen 2	N36408	-0.23	0.354699	-0.71	0.001957
204667_at	hepatocyte nuclear factor 3, alpha	NM_004496.1	-0.14	0.181016	-0.7	0.013279
210103_s_at	hepatocyte nuclear factor 3, beta	AB028021.1	0.51	0.013363	0.81	0.004987
206912_at	forkhead box E1 (thyroid transcription factor 2)	NM_004473.2	3.05	0.045667	3.05	0.045918
206377_at	forkhead box F2	NM_001452.1	0.4	0.118062	1.12	0.016109
203734_at	FOXJ2 forkhead factor	NM_018416.1	0.63	0.014728	1.24	0.004389
204131_s_at	forkhead box O3A	N25732	0.74	0.002155	1.13	0.005887
210655_s_at	forkhead box O3A	AF041336.1	0.53	0.01377	0.72	0.011348
205451_at	myeloid/lymphoid or mixed-lineage leukemia (trithorax homolog, Drosophila); translocated to, 7	NM_005938.1	-0.54	0.321247	-0.96	0.019984
219889_at	frequently rearranged in advanced T-cell lymphomas	NM_005479.1	-0.26	0.094087	-0.9	0.04328
209864_at	frequently rearranged in advanced T-cell lymphomas 2	AB045118.1	-0.16	0.406924	-0.94	0.011916
208476_s_at	hypothetical protein FLJ10210	NM_018027.1	-0.33	0.256344	-0.84	0.021441
213056_at	KIAA1013 protein	AU145019	0.92	0.025536	1.08	0.029274
204072_s_at	hypothetical protein CG003	NM_023037.1	-0.25	0.205233	-1.2	0.01936
201564_s_at	singed-like (fascin homolog, sea urchin) (Drosophila)	NM_003088.1	0.33	0.216874	1.06	0.02352
219170_at	fibronectin type 3 and SPRY domain-containing protein	NM_024333.1	0.62	0.124605	1.07	0.000506
203592_s_at	follistatin-like 3 (secreted glycoprotein)	NM_005860.1	0.22	0.377712	0.92	0.010748
214211_at	ferritin, heavy polypeptide 1	AA083483	0.99	0.001385	0.8	0.003902
205324_s_at	FtsJ homolog 1 (E. coli)	NM_012280.1	1.2	0.001598	1.33	0.001192
218103_at	FtsJ homolog 3 (E. coli)	NM_017647.1	-0.5	0.003827	-0.84	0.015405
212847_at	Homo sapiens mRNA; cDNA DKFZp564O0122 (from clone DKFZp564O0122)	AL036840	0.83	0.003754	0.56	0.011657
202838_at	fucosidase, alpha-L- 1, tissue	NM_000147.1	-0.49	0.02621	-0.87	0.002164
206109_at	fucosyltransferase 1 (galactoside 2-alpha-L-fucosyltransferase, Bombay phenotype included)	NM_000148.1	-0.37	0.109034	-0.89	0.003682
201636_at	fragile X mental retardation, autosomal homolog 1	AI990766	0.63	0.005338	1	0.000463
35265_at	fragile X mental retardation, autosomal homolog 2	U31501	-0.34	0.041086	-0.78	0.010524
202489_s_at	FXYD domain containing ion transport regulator 3	BC005238.1	0.76	0.046393	1.89	0.001928
218084_x_at	FXYD domain containing ion transport regulator 5	NM_014164.2	0.57	0.09762	1.11	0.015837
217897_at	FXYD domain containing ion transport regulator 6	NM_022003.1	0.37	0.39826	0.8	0.024695
218204_s_at	FYVE and coiled-coil domain containing 1	NM_024513.1	0.83	0.072917	1.32	0.021885
204451_at	frizzled homolog 1 (Drosophila)	NM_003505.1	1.24	0.013701	1.87	0.004352
210220_at	frizzled homolog 2 (Drosophila)	L37882.1	0.42	0.058314	0.78	0.011957
206136_at	frizzled homolog 5 (Drosophila)	NM_003468.1	-0.08	0.571411	-0.88	0.004031
213524_s_at	putative lymphocyte G0/G1 switch gene	NM_015714.1	1.06	0.008555	0.85	0.036298
208868_s_at	GABA(A) receptor-associated protein like 1	BF125756	-0.86	0.025171	-1.59	0.00584
211457_at	GABA(A) receptors associated protein like 3	AF180519.1	-0.78	0.054529	-1.1	0.009456
205890_s_at	ubiquitin D	NM_006398.1	0.13	0.738145	1.3	0.02636
204618_s_at	GA binding protein transcription factor, beta subunit 1, 53kDa	NM_005254.2	1.54	0.000496	2.45	0.00058
207210_at	gamma-aminobutyric acid (GABA) A receptor, alpha 3	NM_000808.1	0.1	0.82867	1.05	0.045781
215531_s_at	gamma-aminobutyric acid (GABA) A receptor, alpha 5	BF966183	1.17	0.010561	0.8	0.146711
207010_at	gamma-aminobutyric acid (GABA) A receptor, beta 1	NM_000812.2	-2.05	0.005916	-5.97	0.035089
204537_s_at	gamma-aminobutyric acid (GABA) A receptor, epsilon	NM_004961.2	-1.52	0.030029	-2.55	0.001075
206670_s_at	glutamate decarboxylase 1 (brain, 67kDa)	NM_013445.1	1.45	0.029246	2.92	0.005906
203725_at	growth arrest and DNA-damage-inducible, alpha	NM_001924.2	-0.88	0.000229	-1.18	0.000265
204121_at	growth arrest and DNA-damage-inducible, gamma	NM_006705.2	-1.64	0.007821	-3.51	0.007792
212891_s_at	papillomavirus L2 interacting nuclear protein 1	BC004944.1	1.01	0.007406	1.45	0.005476
207086_x_at	G antigen 4	NM_001474.1	1.25	0.013218	-1.23	0.533716
214240_at	galanin	AL556409	0.64	0.055146	1.24	0.008021
205670_at	cerebroside (3'-phosphoadenylylsulfate:galactosylceramide 3') sulfotransferase	NM_004861.1	0.67	0.025338	1.4	0.000746
217788_s_at	UDP-N-acetyl-alpha-D-galactosamine:polypeptide N-acetylgalactosaminyltransferase 2 (GalNAc-T2)	NM_004481.2	0.45	0.078942	0.81	0.010871
203397_s_at	UDP-N-acetyl-alpha-D-galactosamine:polypeptide N-acetylgalactosaminyltransferase 3 (GalNAc-T3)	BF063271	-0.4	0.01648	-0.81	1.3e-05
211226_at	galanin receptor 2	AF080586.1	-0.38	0.210002	-1.96	0.000524
205354_at	guanidinoacetate N-methyltransferase	NM_000156.3	0.42	0.240911	1.42	0.013745
205848_at	growth arrest-specific 2	NM_005256.1	-1.98	0.017839	-2.96	0.000391
209603_at	GATA binding protein 3	AI796169	0.08	0.705149	-0.86	0.025261
214718_at	ocular development-associated gene	AK026142.1	-0.19	0.237546	-0.81	0.029478
209093_s_at	glucosidase, beta; acid (includes glucosylceramidase)	K02920.1	-0.47	0.008321	-1.28	0.001491
210589_s_at	glucosidase, beta; acid (includes glucosylceramidase)	D13287.1	-0.49	0.010624	-1.65	0.00013
203282_at	glucan (1,4-alpha-), branching enzyme 1 (glycogen branching enzyme, Andersen disease, glycogen storage disease type IV)	NM_000158.1	1.1	0.080397	2.17	0.018666
203765_at	grancalcin, EF-hand calcium binding protein	NM_012198.1	-0.24	0.207595	-0.8	0.043186
205164_at	glycine C-acetyltransferase (2-amino-3-ketobutyrate coenzyme A ligase)	NM_014291.1	-0.67	0.027886	-0.92	0.016963
208369_s_at	glutaryl-Coenzyme A dehydrogenase	NM_013976.1	-0.62	0.046893	-0.8	0.006545
204224_s_at	GTP cyclohydrolase 1 (dopa-responsive dystonia)	NM_000161.1	-0.37	0.012731	-0.79	0.000677
202922_at	glutamate-cysteine ligase, catalytic subunit	BF676980	1.18	0.001435	0.79	0.003858
221577_x_at	prostate differentiation factor	AF003934.1	-1.66	0.006439	-2.75	0.013909
204472_at	GTP binding protein overexpressed in skeletal muscle	NM_005261.1	-1.14	0.002158	-0.84	0.013236
219539_at	gemin 6	NM_024775.1	1.53	0.006519	1.84	5.2e-05
202321_at	geranylgeranyl diphosphate synthase 1	AW299507	-0.77	0.000651	-1.65	1.8e-05
215603_x_at	gamma-glutamyltransferase 2	AI344075	0.41	0.016181	1.06	0.038162
206102_at	KIAA0186 gene product	NM_021067.1	0.5	0.068567	0.77	4.4e-05
45633_at	hypothetical protein FLJ13912	AI421812	1.9	0.013278	2.09	0.005879
218030_at	G protein-coupled receptor kinase-interactor 1	NM_014030.1	0.68	0.020683	0.83	0.018487
204982_at	G protein-coupled receptor kinase-interactor 2	NM_014776.1	0.8	0.04951	0.83	0.016463
201667_at	gap junction protein, alpha 1, 43kDa (connexin 43)	NM_000165.2	0.83	0.000365	0.74	0.004647
208489_at	gap junction protein, alpha 8, 50kDa (connexin 50)	NM_005267.1	0.83	0.136099	1.23	0.047972
214302_x_at	gap junction protein, alpha 12, 47kDa	BF061637	-0.82	0.096473	-0.99	0.021028
214430_at	galactosidase, alpha	NM_000169.1	-0.48	0.016297	-0.71	0.000559
213713_s_at	hypothetical protein BC008326	R48779	0.38	0.210486	1.43	0.007396
204222_s_at	glioma pathogenesis-related protein	NM_006851.1	1.17	0.091314	1.72	0.030361
208400_at	glucagon-like peptide 1 receptor	U01157.1	-0.77	0.31734	-0.94	0.033861
209276_s_at	glutaredoxin (thioltransferase)	AF162769.1	0.24	0.218835	0.77	0.015385
203158_s_at	glutaminase	AF097493.1	-1.29	0.024211	-1.65	0.019192
205531_s_at	liver mitochondrial glutaminase	NM_013267.1	0.31	0.257739	0.8	0.03621
218473_s_at	hypothetical protein FLJ22329	NM_024656.1	0.64	0.016123	0.94	0.004331
209883_at	chromosome 1 open reading frame 17	AF288389.1	0.58	0.00526	0.71	0.005042
212414_s_at	septin 6	D50918.1	-0.98	0.054186	-0.99	0.031528
218458_at	hypothetical protein FLJ13057 similar to germ cell-less	NM_022471.1	-0.58	0.099941	-1.05	0.003829
217990_at	GMPR2 for guanosine monophosphate reductase isolog	NM_016576.1	-0.35	0.123615	-0.83	0.000191
200746_s_at	guanine nucleotide binding protein (G protein), beta polypeptide 1	NM_002074.1	0.82	0.016116	1.32	0.006185
205042_at	UDP-N-acetylglucosamine-2-epimerase/N-acetylmannosamine kinase	NM_005476.2	-0.71	0.009134	-0.8	0.002297
201921_at	guanine nucleotide binding protein 10	NM_004125.1	0.52	0.055551	0.95	0.000102
212294_at	G-protein gamma-12 subunit	BG111761	0.52	0.067123	0.93	0.013989
206896_s_at	guanine nucleotide binding protein (G protein), gamma 7	NM_005145.1	0.71	0.032644	0.67	0.278324
220716_at	hypothetical protein FLJ12595	NM_024994.1	0.96	0.022682	0.77	0.04541
211523_at	gonadotropin-releasing hormone receptor	L07949.1	0.86	0.03269	0.67	0.023213
212334_at	glucosamine (N-acetyl)-6-sulfatase (Sanfilippo disease IIID)	AW167793	-0.2	0.301899	-0.96	0.007393
203384_s_at	golgi autoantigen, golgin subfamily a, 1	NM_002077.1	-0.44	0.02894	-0.88	0.011767
204384_at	golgi autoantigen, golgin subfamily a, 2	NM_004486.1	-0.45	0.230888	-0.89	0.001348
219876_s_at	hypothetical protein DKFZp434M0331	NM_017600.1	-2.71	0.030704	-5.89	8.5e-05
202106_at	golgi autoantigen, golgin subfamily a, 3	NM_005895.1	-0.23	0.074727	-0.73	0.018956
218241_at	golgi autoantigen, golgin subfamily a, 5	NM_005113.1	0.75	0.000259	0.41	0.00228
213212_x_at	Homo sapiens cDNA FLJ33459 fis, clone BRAMY2000585	AI632181	0.62	0.151914	0.73	0.010507
208798_x_at	golgin-67	AF204231.1	0.56	0.109748	1.29	0.014344
210424_s_at	golgin-67	AF163441.1	0.73	0.041564	1.56	0.011688
210425_x_at	golgin-67	AF164622.1	0.73	0.149524	1.78	0.025763
222149_x_at	Homo sapiens mRNA; cDNA DKFZp434K052 (from clone DKFZp434K052)	AL137398.1	0.57	0.009986	1.27	0.000447
213737_x_at	golgin-67	AI620911	0.66	0.003199	1.38	0.000546
218193_s_at	CGI-141 protein	NM_016072.1	-0.54	0.046726	-0.94	0.000632
215749_s_at	golgi reassembly stacking protein 1, 65kDa	AK001574.1	0.48	0.10637	1.16	0.011073
200708_at	glutamic-oxaloacetic transaminase 2, mitochondrial (aspartate aminotransferase 2)	NM_002080.1	0.61	0.126749	1.3	0.037151
219818_s_at	hypothetical protein FLJ10206	NM_018025.1	0.53	0.013933	1.03	0.008656
219078_at	hypothetical protein FLJ10252	NM_018040.1	-0.1	0.325624	-0.86	0.029688
218895_at	hypothetical protein FLJ12455	NM_022078.1	-0.6	0.013083	-1.29	0.002156
202756_s_at	glypican 1	NM_002081.1	0.61	0.12808	1.5	0.000109
207174_at	glypican 5	NM_004466.2	-1.68	0.003352	-3.01	0.0024
212510_at	KIAA0089 protein	AA135522	0.08	0.734542	-1.03	0.014376
203776_at	T54 protein	NM_015698.1	0.89	0.010007	1.17	0.010849
220265_at	G protein-coupled receptor 107	NM_020960.1	-0.74	0.454414	-2.09	0.004179
210473_s_at	cell division cycle 2-like 2	M37712.1	1.29	0.005091	1.64	0.001644
219430_at	chromosome 11 hypothetical protein ORF4	NM_020155.1	-0.15	0.602651	-0.73	0.036399
204137_at	transmembrane 7 superfamily member 1 (upregulated in kidney)	NM_003272.1	0.89	0.001267	1.19	0.001027
214104_at	G-protein coupled receptor	AI703188	0.44	0.035106	0.86	0.009497
207183_at	G protein-coupled receptor 19	NM_006143.1	-1.25	0.003947	-1.94	0.00108
209631_s_at	G protein-coupled receptor 37 (endothelin receptor type B-like)	U87460.1	0.7	0.020428	0.75	0.019114
212070_at	G protein-coupled receptor 56	AL554008	0.63	0.018191	0.83	0.014802
203108_at	retinoic acid induced 3	NM_003979.2	0.55	0.03936	1.78	0.002252
219327_s_at	G protein-coupled receptor, family C, group 5, member C	NM_022036.1	0.51	0.014904	0.87	0.01026
218706_s_at	hypothetical protein FLJ21313	AW575493	0.59	0.131552	1.3	0.006154
212856_at	KIAA0767 protein	AB018310.1	0.46	0.028809	0.86	0.002934
209409_at	growth factor receptor-bound protein 10	D86962.1	1.06	0.002741	0.87	0.0052
206204_at	growth factor receptor-bound protein 14	NM_004490.1	-0.44	0.072258	-0.73	0.01718
220340_at	hypothetical protein FLJ13687	NM_024935.1	0.29	0.187062	0.77	0.019131
218468_s_at	cysteine knot superfamily 1, BMP antagonist 1	AF154054.1	1.78	0.273813	3.16	0.02303
212434_at	GrpE-like protein cochaperone	AL542571	-0.71	0.001084	-0.81	0.000809
202210_x_at	glycogen synthase kinase 3 alpha	NM_019884.1	0.79	0.100846	1.06	0.00021
205541_s_at	G1 to S phase transition 2	NM_018094.1	1.53	0.039508	1.99	0.010097
201415_at	glutathione synthetase	NM_000178.1	0.58	0.034745	0.82	0.016702
203924_at	glutathione S-transferase A1	NM_000846.1	-0.62	0.087201	-1.31	0.01608
222102_at	glutathione S-transferase A3	NM_000847.1	-0.99	0.029141	-2.33	0.002723
202967_at	glutathione S-transferase A4	NM_001512.1	-0.66	0.006192	-1.28	0.004004
209531_at	glutathione transferase zeta 1 (maleylacetoacetate isomerase)	BC001453.1	0.57	0.033914	0.74	0.017708
203577_at	general transcription factor IIH, polypeptide 4, 52kDa	NM_001517.1	0.66	0.002123	1.47	0.000745
210892_s_at	general transcription factor II, i	BC004472.1	0.55	0.132054	1.06	0.044785
218343_s_at	general transcription factor IIIC, polypeptide 3, 102kDa	NM_012086.1	0.64	0.021007	1.25	0.002817
219198_at	general transcription factor IIIC, polypeptide 4, 90kDa	NM_012204.1	1.19	0.01326	1.29	0.004288
221050_s_at	GTP binding protein 2	NM_019096.1	0.67	0.012478	0.79	0.001413
213835_x_at	mitochondrial GTP binding protein	AL524262	1.15	0.006905	1.99	0.005733
221046_s_at	HSPC135 protein	NM_014170.1	1.57	0.001898	1.75	6.5e-05
207884_at	guanylate cyclase 2D, membrane (retina-specific)	NM_000180.1	0.43	0.033535	0.77	0.03304
211275_s_at	glycogenin	AF087942.1	0.51	0.00036	0.72	0.000265
208886_at	H1 histone family, member 0	BC000145.1	1.2	0.008338	1.04	0.001101
204805_s_at	H1 histone family, member X	NM_006026.1	1.03	0.008219	1.37	0.006286
220936_s_at	H2A histone family, member J	NM_018267.1	-1.16	0.042292	-1.89	0.000544
207168_s_at	H2A histone family, member Y	NM_004893.1	0.94	0.003748	1.44	0.005586
208579_x_at	H2B histone family, member S	NM_017445.1	-0.49	0.074541	-1.05	0.030638
209252_at	histidyl-tRNA synthetase-like	U18937.1	1.09	0.009735	1.66	0.00401
207052_at	hepatitis A virus cellular receptor 1	NM_012206.1	1.35	0.025272	1.74	0.014119
207361_at	HMG-box containing protein 1	NM_012257.1	-0.1	0.739559	-1.03	0.027993
220807_at	hemoglobin, theta 1	NM_005331.2	0.51	0.195278	1.11	0.02593
202300_at	hepatitis B virus x interacting protein	NM_006402.1	0.17	0.27437	0.85	0.000221
45714_at	hypothetical protein FLJ20568	AA436930	0.56	0.077456	0.78	0.043231
216174_at	Homo sapiens cDNA: FLJ21690 fis, clone COL09538	AK025343.1	-1.13	0.020284	-0.58	0.066464
211722_s_at	histone deacetylase 6	BC005872.1	-1	0.00281	-1.2	0.002241
218594_at	hypothetical protein FLJ10359	NM_018072.1	0.73	0.010254	0.96	0.00835
218460_at	hypothetical protein FLJ20397	NM_017802.1	0.52	0.044385	0.71	0.015039
213069_at	ESTs, Weakly similar to A33533 cell surface glycoprotein precursor - mouse [M.musculus]	AI148659	0.85	0.020695	1.01	0.013902
203674_at	helicase with zinc finger domain	NM_014877.1	0.34	0.111125	0.79	0.009063
218620_s_at	HEMK homolog 7kb	AF131220.1	0.17	0.468726	0.81	0.025352
203903_s_at	hephaestin	NM_014799.1	0.4	0.046483	0.75	0.004336
208055_s_at	DKFZP564G092 protein	NM_015601.1	-0.73	0.078506	-0.96	0.032737
201765_s_at	hexosaminidase A (alpha polypeptide)	AL523158	-0.2	0.028664	-0.81	0.000847
44783_s_at	hairy/enhancer-of-split related with YRPW motif 1	R61374	0.31	0.369133	0.79	0.036587
211330_s_at	hemochromatosis	AF144242.1	-1.07	0.035756	-1.3	0.002222
214308_s_at	homogentisate 1,2-dioxygenase (homogentisate oxidase)	AI478172	-0.34	0.158387	-0.97	0.009695
218017_s_at	hypothetical protein FLJ22242	NM_025070.1	0.59	0.016271	1.15	0.024758
220387_s_at	HERV-H LTR-associating 3	NM_007071.1	-1.61	0.055457	-1.48	0.00239
213374_x_at	3-hydroxyisobutyryl-Coenzyme A hydrolase	AW000964	-0.49	0.001571	-0.91	0.001614
218525_s_at	hypoxia-inducible factor 1, alpha subunit inhibitor	NM_017902.1	0.46	0.107918	1.2	0.010082
215071_s_at	H2A histone family, member L	AL353759	-1.2	0.029084	-1.72	0.001164
214472_at	H3 histone family, member B	NM_003530.1	-0.61	0.008823	-1.02	0.010144
214554_at	H2A histone family, member I	NM_003511.1	-0.76	0.18322	-1.43	0.03259
214481_at	H2A histone family, member N	NM_003514.1	-0.49	0.016937	-0.78	0.014837
214455_at	H2B histone family, member L	NM_003526.1	-1.04	0.002859	-1.74	0.010613
209911_x_at	H2B histone family, member B	BC002842.1	-0.73	0.038504	-1.19	0.011261
208527_x_at	H2B histone family, member H	NM_003523.1	-0.59	0.004607	-1.02	0.024652
208490_x_at	H2B histone family, member G	NM_003522.1	-0.47	0.005993	-0.95	0.0014
210387_at	H2B histone family, member A	BC001131.1	0.03	0.927515	-0.89	0.025916
208546_x_at	H2B histone family, member J	NM_003524.1	-0.67	0.111479	-1.18	4.4e-05
208523_x_at	H2B histone family, member K	NM_003525.1	-0.42	0.025137	-1.08	0.001723
209806_at	histone family member	BC000893.1	-0.73	0.012274	-1.08	0.009278
214540_at	H2B histone family, member N	NM_003527.2	-1.81	0.187643	-5.19	0.033225
208496_x_at	H3 histone family, member H	NM_003534.1	-1.15	0.029758	-1.68	0.001067
206110_at	H3 histone family, member K	NM_003536.1	-1.77	0.013635	-1.85	0.042711
218280_x_at	H2A histone family, member O	NM_003516.1	-1.03	0.004547	-1.5	0.001183
202708_s_at	H2B histone family, member Q	NM_003528.1	-0.95	0.021605	-1.12	0.012634
212641_at	human immunodeficiency virus type I enhancer binding protein 2	AL023584	0.94	0.126173	1.07	0.041426
200697_at	hexokinase 1	NM_000188.1	0.14	0.3396	0.85	0.009446
202934_at	hexokinase 2	AI761561	0.94	0.005957	1.28	0.003326
204753_s_at	hepatic leukemia factor	AI810712	0.88	0.192676	1.13	0.036968
203040_s_at	hydroxymethylbilane synthase	NM_000190.1	0.82	0.003512	1.03	0.006561
218152_at	high-mobility group 20A	NM_018200.1	0.08	0.55216	0.78	0.019222
210719_s_at	high-mobility group 20B	BC002552.1	0.25	0.346133	0.94	0.011507
203744_at	high-mobility group box 3	NM_005342.1	0.89	0.011908	0.91	0.021546
216548_x_at	Consensus includes gb:AL049709 /DEF=Human DNA sequence from clone RP1-18C9 on chromosome 20 Contains part of a novel gene similar to acetyl-coenzyme A synthetase, a novel gene (locus D20S101) similar to Gamma-glutamyltranspeptidase (contains CCA trinucleotide repeat), a gene similar... /FEA=CDS_1 /DB_XREF=gi:10198635 /UG=Hs.272268 Human DNA sequence from clone RP1-18C9 on chromosome 20 Contains p…	AL049709	0.77	0.008992	0.81	0.013255
212597_s_at	high-mobility group protein 2-like 1	AL079310.1	0.5	0.067956	0.95	0.009219
212873_at	minor histocompatibility antigen HA-1	BE349017	1.49	0.007638	2.1	2.9e-05
209709_s_at	hyaluronan-mediated motility receptor (RHAMM)	U29343.1	-0.49	0.064061	-0.97	0.008521
203665_at	heme oxygenase (decycling) 1	NM_002133.1	-0.1	0.477092	-0.84	0.009761
213359_at	heterogeneous nuclear ribonucleoprotein D (AU-rich element RNA binding protein 1, 37kDa)	W74620	-0.18	0.595358	1.04	0.007938
209068_at	heterogeneous nuclear ribonucleoprotein D-like	D89678.1	0.8	0.006178	0.63	0.013195
213793_s_at	Homer, neuronal immediate early gene, 1B	BE550452	1.17	0.032384	1.46	0.010024
214639_s_at	homeo box A1	S79910.1	-0.58	0.014831	-1.07	0.003101
209844_at	homeo box B13	U57052.1	0.24	0.4177	0.9	0.040626
218959_at	homeo box C10	NM_017409.1	-0.7	0.014201	-1.76	6e-05
219832_s_at	homeo box C13	NM_017410.1	-0.85	0.042913	-2.12	0.000138
206858_s_at	homeo box C6	NM_004503.1	-1.04	0.0009	-1.45	0.011576
221411_at	homeo box D12	NM_021193.1	0.68	0.253082	1.48	0.030023
204544_at	alpha integrin binding protein 63	NM_007216.1	-0.19	0.328934	-0.94	0.007984
219052_at	hypothetical protein FLJ22501	NM_024747.1	0.32	0.087525	0.96	0.001123
216872_at	Hr44 antigen	X91103.1	0	1	-4.26	0.015935
206226_at	histidine-rich glycoprotein	NM_000412.2	0.01	0.957939	-1.31	0.021702
219020_at	hypothetical protein FLJ14249 similar to HS1 binding protein 3	NM_022460.1	0.47	0.037163	0.86	0.001705
203285_s_at	heparan sulfate 2-O-sulfotransferase 1	NM_012262.2	0.82	0.007176	0.93	0.006429
204818_at	hydroxysteroid (17-beta) dehydrogenase 2	NM_002153.1	0.56	0.069027	1.29	0.003078
201413_at	hydroxysteroid (17-beta) dehydrogenase 4	NM_000414.1	0.91	0.02299	1.01	0.022315
37512_at	3-hydroxysteroid epimerase	U89281	-1.34	0.037908	-2.73	0.007861
213540_at	hydroxysteroid (17-beta) dehydrogenase 8	AL031228	0.38	0.166361	1.14	0.018432
215436_at	Homo sapiens cDNA FLJ13897 fis, clone THYRO1001706	AK023959.1	-0.39	0.019254	-1.49	0.005857
202557_at	stress 70 protein chaperone, microsome-associated, 60kDa	AI718418	1.96	0.000177	1.66	0.000152
200799_at	heat shock 70kDa protein 1A	NM_005345.3	-0.83	0.008951	-1.27	4.7e-05
200800_s_at	heat shock 70kDa protein 1A	NM_005345.3	-1.03	0.00358	-1.49	0.000134
202581_at	heat shock 70kDa protein 1B	NM_005346.2	-1	0.019612	-1.41	0.000418
210189_at	heat shock 70kDa protein 1-like	D85730.1	-1.94	0.001782	-2.51	0.001643
211538_s_at	heat shock 70kDa protein 2	U56725.1	-0.4	0.166811	-1.28	0.016536
203960_s_at	HSPCO34 protein	NM_016126.1	-0.51	0.001236	-1.31	0.026732
219865_at	HSPC157 protein	NM_014179.1	-0.47	0.812769	2.49	0.001519
208744_x_at	heat shock 105kD	BG403660	-0.67	0.0092	-0.95	0.007714
203089_s_at	protease, serine, 25	NM_013247.1	0.03	0.763955	-0.84	0.000409
217618_x_at	ESTs, Weakly similar to I38022 hypothetical protein - human [H.sapiens]	AW007988	0.66	0.005844	0.95	0.001277
210619_s_at	hyaluronoglucosaminidase 1	AF173154.1	1.43	0.076599	1.92	0.04183
204002_s_at	islet cell autoantigen 1, 69kDa	NM_022307.1	-0.33	0.27307	-1.39	0.032434
204868_at	immature colon carcinoma transcript 1	NM_001545.1	1.1	0.005035	1.88	0.001216
208937_s_at	inhibitor of DNA binding 1, dominant negative helix-loop-helix protein	D13889.1	1.99	0.000137	3	0.000118
207826_s_at	inhibitor of DNA binding 3, dominant negative helix-loop-helix protein	NM_002167.1	-0.54	0.00866	-1.22	0.000286
206342_x_at	iduronate 2-sulfatase (Hunter syndrome)	NM_006123.1	0.21	0.401041	1.01	0.015396
201631_s_at	immediate early response 3	NM_003897.1	0.12	0.476827	1.4	0.006024
203153_at	interferon-induced protein with tetratricopeptide repeats 1	NM_001548.1	-2.14	0.018505	-5.9	0.041043
204747_at	interferon-induced protein with tetratricopeptide repeats 4	NM_001549.1	-0.81	0.01028	-0.74	0.000622
208548_at	interferon, alpha 6	NM_021002.1	-1.1	0.027197	-0.14	0.720267
202146_at	interferon-related developmental regulator 1	AA747426	0.91	0.022438	0.04	0.757448
209100_at	interferon-related developmental regulator 2	BC001327.1	1.35	0.007706	1.89	0.006036
219372_at	carnitine deficiency-associated gene expressed in ventricle 1	NM_014055.1	0.44	0.314519	1.08	0.030235
210881_s_at	insulin-like growth factor 2 (somatomedin A)	M17863.1	0.84	0.071652	1.56	0.016515
218847_at	IGF-II mRNA-binding protein 2	NM_006548.1	0.58	0.006786	1.08	0.000257
201508_at	insulin-like growth factor binding protein 4	NM_001552.1	0.5	0.003662	1.7	5e-06
201163_s_at	insulin-like growth factor binding protein 7	NM_001553.1	-0.46	0.076508	-0.78	0.013078
217145_at	Consensus includes gb:AF103574.1 /DEF=Homo sapiens isolate donor Z clone Z55K immunoglobulin kappa light chain variable region mRNA, partial cds. /FEA=mRNA /PROD=immunoglobulin kappa light chain variableregion /DB_XREF=gi:4323989 /UG=Hs.247907 Homo sapiens isolate donor Z clone Z55K immunoglobulin kappa light chain variable region mRNA, partial cds	AF103574.1	0.8	0.250214	1.18	0.02052
217235_x_at	Consensus includes gb:D84140.1 /DEF=Human immunoglobulin (mAb56) light chain V region mRNA, partial sequence. /FEA=mRNA /PROD=immunoglobulin light chain V-J region /DB_XREF=gi:1255610 /UG=Hs.248043 Human immunoglobulin (mAb56) light chain V region mRNA, partial sequence	D84140.1	0.78	0.018525	1.22	0.008553
205992_s_at	interleukin 15	NM_000585.1	-0.66	0.228097	-0.79	0.013976
206295_at	interleukin 18 (interferon-gamma-inducing factor)	NM_001562.1	0.92	0.005135	0.98	0.000856
202948_at	interleukin 1 receptor, type I	NM_000877.1	0.86	0.001894	1.03	0.002679
211372_s_at	interleukin 1 receptor, type II	U64094.1	0.48	0.072257	0.76	0.031535
210233_at	interleukin 1 receptor accessory protein	AF167343.1	0.89	0.030565	0.99	0.002525
212659_s_at	interleukin 1 receptor antagonist	AW083357	0.79	0.020761	0.37	0.074625
219971_at	interleukin 21 receptor	NM_021798.1	-5.04	0.011896	-2.14	0.301572
222062_at	class I cytokine receptor	AI983115	0.18	0.434005	0.74	0.027121
205945_at	interleukin 6 receptor	NM_000565.1	0.14	0.125343	1.13	0.028007
201234_at	integrin-linked kinase	NM_004517.1	0.6	0.027213	1.39	6e-05
210350_x_at	inhibitor of growth family, member 1	AF044076.1	-0.91	0.01426	-1.32	0.002747
205258_at	inhibin, beta B (activin AB beta polypeptide)	NM_002193.1	0.36	0.101731	0.89	0.03453
210587_at	activin beta E	BC005161.1	1.35	0.01453	-0.14	0.809228
65133_i_at	PAP-1 binding protein	AI862454	0.52	0.123897	0.97	0.004227
202794_at	inositol polyphosphate-1-phosphatase	NM_002194.2	0.41	0.005045	0.82	0.002235
204706_at	phosphatidylinositol (4,5) bisphosphate 5-phosphatase homolog; phosphatidylinositol polyphosphate 5-phosphatase type IV	NM_019892.1	0.6	0.023343	1.27	0.001249
213792_s_at	insulin receptor	AA485908	0.61	0.010999	0.83	0.011464
215776_at	insulin receptor-related receptor	J05046.1	-0.73	0.046036	-0.25	0.5218
221818_at	KIAA1698 protein	BF446693	0.65	0.032286	1.31	0.003581
53968_at	KIAA1698 protein	AI869988	0.34	0.233784	1.13	0.022312
210114_at	inversin	AF039217.1	0.74	0.066824	1.22	0.02885
218305_at	importin 4	NM_024658.1	0.68	0.02001	1.22	0.003033
200993_at	RAN binding protein 7	AL137335.1	1.31	0.001003	1.61	5.4e-05
205701_at	RAN binding protein 8	NM_006390.1	0.74	0.068544	1.44	0.014864
217124_at	hypothetical protein DKFZp434P1219	AL136792.1	3.12	0.049722	3.58	0.034051
221185_s_at	gb:NM_025111.1 /DEF=Homo sapiens hypothetical protein FLJ23571 (FLJ23571), mRNA. /FEA=mRNA /GEN=FLJ23571 /PROD=hypothetical protein FLJ23571 /DB_XREF=gi:13376682 /UG=Hs.288693 hypothetical protein FLJ23571 /FL=gb:NM_025111.1	NM_025111.1	-0.94	0.055913	-1.22	0.016297
204030_s_at	schwannomin interacting protein 1	NM_014575.1	-0.43	0.011148	-0.87	0.001094
219618_at	interleukin-1 receptor associated kinase 4	NM_016123.1	-0.69	0.000326	-1.13	0.010465
202531_at	interferon regulatory factor 1	NM_002198.1	-0.46	0.00178	-0.73	0.003705
204057_at	interferon consensus sequence binding protein 1	AI073984	0.5	0.096545	0.73	0.032887
203882_at	interferon-stimulated transcription factor 3, gamma 48kDa	NM_006084.1	-0.27	0.204607	-1.09	0.005573
204686_at	insulin receptor substrate 1	NM_005544.1	0.91	0.007987	0.82	0.001304
209075_s_at	nitrogen fixation cluster-like	AY009128.1	-0.22	0.118639	-0.88	0.000251
205483_s_at	interferon-stimulated protein, 15 kDa	NM_005101.1	-0.77	0.002322	-0.68	0.008522
204698_at	interferon stimulated gene 20kDa	NM_002201.2	-0.3	0.294621	-1.16	0.028458
218893_at	hypothetical protein FLJ23469	NM_024710.1	-0.32	0.027798	-0.72	0.03008
222240_s_at	myo-inositol 1-phosphate synthase A1	AL137749.1	0.36	0.090743	0.73	0.03088
205032_at	integrin, alpha 2 (CD49B, alpha 2 subunit of VLA-2 receptor)	NM_002203.2	1.05	0.006164	1.9	0.003716
215177_s_at	integrin, alpha 6	AV733308	1.72	0.109783	3.01	0.035898
209663_s_at	integrin, alpha 7	AF072132.1	-0.5	0.029317	-0.78	0.015977
206009_at	integrin, alpha 9	NM_002207.1	0.69	0.103489	1.3	0.029789
203337_x_at	integrin cytoplasmic domain-associated protein 1	NM_004763.1	-0.12	0.612758	-1.11	0.01798
205176_s_at	integrin beta 3 binding protein (beta3-endonexin)	NM_014288.1	0.76	0.068374	1.7	0.007322
205718_at	integrin, beta 7	NM_000889.1	1.7	0.013911	-0.57	0.817708
210888_s_at	inter-alpha (globulin) inhibitor, H1 polypeptide	AF116713.1	-0.59	0.302913	-0.85	0.049354
202660_at	inositol 1,4,5-triphosphate receptor, type 2	AA834576	-0.8	0.054009	-2.05	8.8e-05
209784_s_at	jagged 2	AF029778.1	0.77	0.030667	1.42	6.4e-05
211109_at	Janus kinase 3 (a protein tyrosine kinase, leukocyte)	U31601.1	1.66	0.175845	3.68	0.01739
200048_s_at	jumping translocation breakpoint	NM_006694.1	1.13	0.001731	1.4	1.2e-05
201464_x_at	v-jun sarcoma virus 17 oncogene homolog (avian)	BG491844	0.93	0.00277	0.99	0.022471
216763_at	Homo sapiens cDNA: FLJ21444 fis, clone COL04437	AK025097.1	-0.81	0.00509	-0.63	0.250646
202182_at	GCN5 general control of amino-acid synthesis 5-like 2 (yeast)	NM_021078.1	0.6	0.008654	0.96	0.001303
214258_x_at	HIV-1 Tat interactive protein, 60kDa	AA886971	-0.36	0.011413	-0.9	0.000115
203163_at	katanin p80 (WD40-containing) subunit B 1	NM_005886.1	0.63	0.051622	0.86	0.031725
218569_s_at	hypothetical protein FLJ10450	NM_018095.1	-0.52	0.0053	-1.77	0.000966
218570_at	hypothetical protein FLJ10450	NM_018095.1	-0.4	0.0606	-1.69	0.0104
217938_s_at	potassium channel modulatory factor	NM_020122.1	0.55	0.005149	0.82	0.004722
211427_s_at	potassium inwardly-rectifying channel, subfamily J, member 13	AB013889.1	-0.79	0.027676	-1.51	0.004022
219564_at	potassium inwardly-rectifying channel, subfamily J, member 16	NM_018658.1	-0.88	0.017861	-1.64	0.001053
219615_s_at	potassium channel, subfamily K, member 5	NM_003740.1	-0.43	0.026128	-1.24	0.000933
220116_at	potassium intermediate/small conductance calcium-activated channel, subfamily N, member 2	NM_021614.1	-0.68	0.202031	-1.31	0.037318
45653_at	Homo sapiens cDNA FLJ40088 fis, clone TESTI2003127, moderately similar to TUMOR NECROSIS FACTOR, ALPHA-INDUCED PROTEIN 1, ENDOTHELIAL	AW026481	-0.64	0.056572	-1.25	0.011112
58916_at	hypothetical protein MGC2376	AI672101	0.76	0.033947	1.1	0.020138
218553_s_at	hypothetical protein MGC2628	NM_024076.1	1.41	0.013649	1.69	0.006385
214849_at	Homo sapiens mRNA; cDNA DKFZp451N147 (from clone DKFZp451N147)	AW500220	0.37	0.34267	0.86	0.032564
219479_at	endoplasmic reticulum resident protein 58; hypothetical protein MGC5302	NM_024089.1	1.73	0.003851	1.66	0.004786
212348_s_at	KIAA0601 protein	AB011173.1	0.69	0.00546	1.09	0.00209
212689_s_at	zinc finger protein	AA524505	0.38	0.013517	0.82	0.012429
212496_s_at	KIAA0876 protein	AW237172	0.63	0.003821	0.88	0.017734
203991_s_at	ubiquitously transcribed tetratricopeptide repeat gene, X chromosome	NM_021140.1	0.78	0.009901	0.19	0.237202
202419_at	follicular lymphoma variant translocation 1	NM_002035.1	0.82	9e-06	0.61	0.00098
212355_at	KIAA0323 protein	AI075450	0.64	0.03219	1.01	0.010874
212394_at	KIAA0090 protein	D42044.1	1.52	0.046779	1.86	0.025535
201978_s_at	KIAA0141 gene product	NM_014773.1	-0.48	0.047562	-0.73	0.002297
212523_s_at	KIAA0146 protein	D63480.1	-0.64	0.135433	-1.2	0.013209
212733_at	KIAA0226 gene product	AI798908	-0.35	0.128401	-0.81	0.020527
212441_at	KIAA0232 gene product	D86985.2	0.48	0.129166	0.82	0.040483
202128_at	KIAA0317 gene product	NM_014821.1	-0.4	0.130295	-0.8	0.010925
209912_s_at	KIAA0415 gene product	AI373854	-0.45	0.093606	-1.41	0.003974
204546_at	KIAA0513 gene product	NM_014732.1	-0.62	0.009112	-1.75	0.034366
212946_at	KIAA0564 protein	AK025432.1	-1.14	0.01078	-1.64	0.000765
204711_at	KIAA0753 gene product	NM_014804.1	0.43	0.228292	0.97	0.049746
213358_at	KIAA0802 protein	AB018345.1	0.54	0.040814	1.06	0.017041
212359_s_at	KIAA0913 protein	W89120	-0.69	0.004555	-1.63	0.000148
209654_at	KIAA0947 protein	BC004902.1	1.08	0.000809	1.3	0.002527
212795_at	KIAA1033 protein	AL137753.1	0.65	0.018042	0.71	0.017554
212453_at	DKFZP586B0923 protein	AB033105.1	1.01	0.015521	1.53	0.010744
213234_at	KIAA1467 protein	AB040900.1	0.56	0.023327	1.48	3.4e-05
204444_at	kinesin-like 1	NM_004523.2	1.32	0.02306	1.42	0.018
203389_at	kinesin family member 3C	AF035621.1	0.35	0.285953	1.13	0.022964
209661_at	kinesin family member C3	BC001211.1	0.64	0.019506	0.74	0.009042
205664_at	KIN, antigenic determinant of recA protein homolog (mouse)	NM_012311.1	-0.17	0.27599	-0.81	0.001805
208426_x_at	killer cell immunoglobulin-like receptor, two domains, long cytoplasmic tail, 4	NM_002255.1	-0.74	0.037152	-1.13	0.081314
205978_at	klotho	NM_004795.1	-1.76	0.342479	-3.77	0.028636
202393_s_at	TGFB inducible early growth response	NM_005655.1	-1	0.01155	-0.28	0.089463
219878_s_at	Kruppel-like factor 13	NM_015995.1	0.51	0.029953	0.94	0.004011
221841_s_at	Kruppel-like factor 4 (gut)	BF514079	0.9	0.001944	1.38	0.012573
208960_s_at	core promoter element binding protein	BE675435	0.37	0.021268	0.8	0.000809
219930_at	Kruppel-like factor 8	NM_007250.1	1.01	0.011811	1.15	0.111264
203542_s_at	basic transcription element binding protein 1	BF438302	-0.07	0.873589	-0.87	0.014615
208784_s_at	testis intracellular mediator protein	BC001793.1	0.29	0.095686	0.82	0.013753
203068_at	KIAA0469 gene product	NM_014851.1	-0.74	0.019722	-1.54	0.003211
213610_s_at	Homo sapiens, clone IMAGE:3354344, mRNA, partial cds	BE326381	0.85	0.08813	1.51	0.021804
209855_s_at	kallikrein 2, prostatic	AF188747.1	0.12	0.869143	0.84	0.04251
204733_at	kallikrein 6 (neurosin, zyme)	NM_002774.1	0.71	0.006925	0.59	0.028189
213567_at	Homo sapiens clone 23728 mRNA sequence	BF431965	-0.17	0.268907	-0.85	0.000246
220160_s_at	kaptin (actin binding protein)	NM_007059.1	-0.11	0.599568	-1.06	0.001315
34031_i_at	cerebral cavernous malformations 1	U90268	-0.23	0.333996	-0.75	0.044455
210663_s_at	kynureninase (L-kynurenine hydrolase)	BC000879.1	-0.84	0.048574	-1.12	0.004049
204584_at	L1 cell adhesion molecule (hydrocephalus, stenosis of aqueduct of Sylvius 1, MASA (mental retardation, aphasia, shuffling gait and adducted thumbs) syndrome, spastic paraplegia 1)	AI653981	0.17	0.561755	1.82	0.006364
218701_at	CGI-83 protein	NM_016027.1	-0.25	0.149632	-0.85	0.006638
222346_at	ESTs, Highly similar to LMA1_HUMAN Laminin alpha-1 chain precursor (Laminin A chain) [H.sapiens]	AI633741	-0.39	0.245839	-1.79	0.006943
209270_at	laminin, beta 3	L25541.1	-0.39	0.07536	-0.85	0.040565
202267_at	laminin, gamma 2	NM_005562.1	0.77	0.02068	1.67	0.005845
213728_at	lysosomal-associated membrane protein 1	AI248598	-0.55	0.035519	-1.48	0.005533
205569_at	lysosomal-associated membrane protein 3	NM_014398.1	1.81	0.011331	-0.58	0.00306
217933_s_at	leucine aminopeptidase 3	NM_015907.1	-0.42	0.031276	-0.94	0.000779
208029_s_at	gb:NM_018407.1 /DEF=Homo sapiens putative integral membrane transporter (LC27), mRNA. /FEA=mRNA /GEN=LC27 /PROD=putative integral membrane transporter /DB_XREF=gi:8923827 /FL=gb:NM_018407.1	NM_018407.1	0.43	0.100442	0.71	0.038385
212193_s_at	KIAA0731 protein	BE881529	0.68	0.003791	0.82	0.001363
218651_s_at	hypothetical protein FLJ11196	NM_018357.1	0.9	0.004348	0.76	0.001777
212785_s_at	HDCMA18P protein	AA160181	-0.15	0.10274	-0.75	5.1e-05
208117_s_at	hypothetical protein FLJ12525	NM_031206.1	0.46	0.074186	0.85	0.014634
204891_s_at	lymphocyte-specific protein tyrosine kinase	NM_005356.1	-0.87	0.009243	-0.25	0.210734
204012_s_at	KIAA0547 gene product	AL529189	-0.4	0.005602	-0.86	0.00565
205269_at	lymphocyte cytosolic protein 2 (SH2 domain containing leukocyte protein of 76kDa)	AI123251	2.84	0.008607	1.52	0.260266
221558_s_at	lymphoid enhancer-binding factor 1	AF288571.1	0.97	0.043037	1.81	0.01634
209894_at	leptin receptor	U50748.1	-1.12	0.030232	-2.44	0.000432
204078_at	nucleolar autoantigen (55kD) similar to rat synaptonemal complex protein	NM_006455.1	0.83	0.025555	1.52	0.000136
202378_s_at	leptin receptor gene-related protein	NM_017526.1	-0.66	0.134595	-0.71	0.022879
207170_s_at	cervical cancer 1 protooncogene	NM_015416.1	-0.61	0.060093	-0.93	0.000753
220158_at	placental protein 13-like protein	NM_020129.1	0.74	0.018144	1.23	0.008797
204272_at	lectin, galactoside-binding, soluble, 4 (galectin 4)	NM_006149.2	-0.29	0.374166	-1.31	0.03177
210732_s_at	lectin, galactoside-binding, soluble, 8 (galectin 8)	AF342816.1	0.99	0.012514	1.7	0.004085
210393_at	G protein-coupled receptor 49	AF062006.1	0.28	0.342501	1.16	0.021296
213880_at	G protein-coupled receptor 49	AL524520	0.6	0.227074	1.8	0.018801
220393_at	lengsin	NM_016571.1	-1.48	0.012943	-2.56	0.001648
219884_at	LIM homeobox protein 6	NM_014368.1	1.24	0.016786	1.47	0.006908
214045_at	lipoic acid synthetase	BF056778	-0.27	0.296893	-0.96	0.013772
207348_s_at	ligase III, DNA, ATP-dependent	NM_002311.2	-0.1	0.717006	-1.27	0.002653
206235_at	ligase IV, DNA, ATP-dependent	NM_002312.1	-0.61	0.178451	-1.28	0.004083
211336_x_at	leukocyte immunoglobulin-like receptor, subfamily B (with TM and ITIM domains), member 1	AF009007.1	0.3	0.421612	0.99	0.019182
212328_at	KIAA1102 protein	AK027231.1	2.43	0.00668	2.9	0.003874
219541_at	hypothetical protein FLJ20406	NM_017806.1	0.19	0.424267	0.81	0.011391
213526_s_at	uncharacterized hematopoietic stem/progenitor cells protein MDS033	BF215644	-0.22	0.391199	-1.43	0.000368
201847_at	lipase A, lysosomal acid, cholesterol esterase (Wolman disease)	NM_000235.1	-0.35	0.038699	-1.09	0.001304
206606_at	lipase, hepatic	NM_000236.1	-0.68	0.012442	-1.15	0.001872
205571_at	lipoyltransferase	NM_015929.1	0.46	0.067236	0.72	0.008822
203276_at	lamin B1	NM_005573.1	1.07	0.000253	1.11	0.002559
216952_s_at	Consensus includes gb:M94363 /DEF=Human lamin B2 (LAMB2) gene and ppv1 gene sequence /FEA=mRNA /DB_XREF=gi:186920 /UG=Hs.76084 lamin B2	M94363	0.78	0.038431	1.09	0.012693
209205_s_at	LIM domain only 4	BC003600.1	0.95	0.008095	0.73	0.006159
202674_s_at	LIM domain only 7	NM_005358.2	0.37	0.308054	0.87	0.02705
221979_at	tumor protein p53-binding protein	AI150117	-0.85	0.03099	-0.82	0.005497
213698_at	zinc finger protein 258	AI805560	0.47	0.215411	1.28	0.006797
217082_at	Consensus includes gb:U82306.1 /DEF=Homo sapiens unknown protein mRNA, partial cds. /FEA=mRNA /PROD=unknown /DB_XREF=gi:1938333 /UG=Hs.123081 Homo sapiens unknown protein mRNA, partial cds	U82306.1	3.31	0.025956	3.92	0.01811
217690_at	thymidylate synthetase	BG281679	0.2	0.266683	0.87	0.038701
217779_s_at	hypothetical protein FLJ20312	NM_017761.1	-0.31	0.029483	-0.71	0.000886
216104_at	Homo sapiens clone HQ0262	AF090910.1	-1.96	0.24998	-1.15	0.03884
221589_s_at	aldehyde dehydrogenase 6 family, member A1	AF130089.1	-0.95	0.00073	-2.18	1.3e-05
221919_at	heterogeneous nuclear ribonucleoprotein A1	AW450929	0.55	0.072235	1.07	0.009973
222309_at	ESTs	AW972292	-0.65	0.02313	-1.41	0.001317
222096_x_at	ESTs	BF056462	-0.06	0.681196	-0.7	0.002228
214148_at	forkhead box M1	U90917.1	-0.36	0.143202	-0.99	0.010075
219880_at	hypothetical protein FLJ23053	NM_022907.1	-0.84	0.048239	-0.99	0.042639
213650_at	golgin-67	AW006438	0.6	0.1137	1.85	0.000197
203330_s_at	syntaxin 5A	NM_003164.1	-0.56	0.113852	-0.94	0.013815
212098_at	Homo sapiens clone 24711 mRNA sequence	AL134724	0.3	0.129089	1.1	0.002824
215302_at	Homo sapiens cDNA FLJ10577 fis, clone NT2RP2003367	AU150691	-3.87	0.005238	-2.12	0.172066
215953_at	DKFZP564C196 protein	AL050020.1	0.08	0.899125	0.96	0.022011
219043_s_at	hypothetical protein MGC3062	NM_024065.1	-0.27	0.017668	-1.17	0.010182
65588_at	Homo sapiens cDNA FLJ12683 fis, clone NT2RM4002457	AA827892	1.04	0.001834	1.27	8.2e-05
59433_at	Homo sapiens, clone IMAGE:4510900, mRNA, partial cds	N32185	0.72	0.043955	0.37	0.076601
214682_at	polycystic kidney disease 1 (autosomal dominant)	AK023376.1	2.29	0.043863	0.44	0.739712
220771_at	melanoma antigen	NM_016181.1	1.14	0.074783	1.25	0.049897
213248_at	Homo sapiens, clone IMAGE:3450973, mRNA	AL577024	-1.13	0.029027	-2.38	2.9e-05
207584_at	lipoprotein, Lp(a)	NM_005577.1	0.02	0.967133	-1.2	0.019358
202793_at	putative protein similar to nessy (Drosophila)	NM_005768.2	-0.44	0.005868	-0.9	0.000422
40472_at	Homo sapiens clone 23763 unknown mRNA, partial cds	AF007155	0.47	0.030329	0.91	0.001025
47560_at	hypothetical protein FLJ11939	AI525402	1.12	0.019849	1.87	0.009573
212274_at	lipin 1	D80010.1	1.3	0.012152	2.13	0.000615
219346_at	hypothetical protein MGC2656	NM_024509.1	1.26	0.10087	1.95	0.041918
219631_at	suppression of tumorigenicity	NM_024937.1	0.06	0.905087	1.5	0.039433
205710_at	low density lipoprotein-related protein 2	NM_004525.1	0.6	0.101413	0.97	0.02151
204381_at	low density lipoprotein receptor-related protein 3	NM_002333.1	0.71	0.018385	1.31	0.008142
212850_s_at	low density lipoprotein receptor-related protein 4	AA584297	0.46	0.02371	0.8	0.009678
209468_at	low density lipoprotein receptor-related protein 5	AB017498.1	0.73	0.116779	1.31	0.03462
208433_s_at	low density lipoprotein receptor-related protein 8, apolipoprotein e receptor	NM_017522.1	0.78	0.035964	0.89	0.036753
205036_at	Sm protein F	NM_007080.1	1.25	0.012925	2.34	0.00514
211018_at	lanosterol synthase (2,3-oxidosqualene-lanosterol cyclase)	D63807.1	-0.56	0.006995	-0.88	0.033217
208771_s_at	leukotriene A4 hydrolase	J02959.1	0.66	0.023645	0.86	0.018812
220143_x_at	LUC7-like (S. cerevisiae)	NM_018032.1	0.78	0.001464	1.09	0.001206
221311_x_at	hypothetical protein dJ122O8.2	NM_020466.1	-0.22	0.14174	-0.94	0.045627
218437_s_at	leucine zipper transcription factor-like 1	NM_020347.1	0.99	0.060002	1.28	0.026192
209348_s_at	v-maf musculoaponeurotic fibrosarcoma oncogene homolog (avian)	AF055376.1	-1	0.047425	-1.81	0.004702
204970_s_at	v-maf musculoaponeurotic fibrosarcoma oncogene homolog G (avian)	NM_002359.1	-0.24	0.062063	-0.83	0.021835
209014_at	melanoma antigen, family D, 1	AF217963.1	-0.34	0.002932	-0.71	0.000632
209373_at	BENE protein	BC003179.1	0.98	0.011721	1.62	0.005894
214703_s_at	KIAA0935 protein	AW954107	-0.3	0.033997	-0.82	0.008238
203668_at	mannosidase, alpha, class 2C, member 1	NM_006715.1	0.4	0.280286	0.95	0.027413
208786_s_at	microtubule-associated proteins 1A/1B light chain 3	AF183417.1	-0.56	0.002523	-0.97	0.001048
221697_at	Homo sapiens MAP1 light chain 3-like protein 2 mRNA, complete cds	AF276659.1	0.55	0.090837	0.88	0.023438
205698_s_at	mitogen-activated protein kinase kinase 6	NM_002758.1	0.63	0.041094	0.85	0.017099
211083_s_at	gb:Z25428.1 /DEF=H.sapiens protein-serinethreonine kinase gene, complete CDS. /FEA=mRNA /PROD=protein-serinethreonine kinase /DB_XREF=gi:405734 /FL=gb:Z25428.1	Z25428.1	-1.08	0.052773	-1.98	0.002048
204089_x_at	mitogen-activated protein kinase kinase kinase 4	NM_006724.1	1.09	0.012354	1.71	0.00926
203553_s_at	mitogen-activated protein kinase kinase kinase kinase 5	NM_006575.1	0.65	0.10403	0.9	0.049967
220145_at	hypothetical protein FLJ21159	NM_024826.1	3.24	0.069873	3.49	0.045306
210059_s_at	mitogen-activated protein kinase 13	BC000433.1	0.87	0.003617	1.28	0.000727
203218_at	mitogen-activated protein kinase 9	W37431	-0.39	0.039348	-0.81	0.003359
210570_x_at	mitogen-activated protein kinase 9	U35002.1	-0.46	0.094849	-0.82	0.045324
217971_at	mitogen-activated protein kinase kinase 1 interacting protein 1	NM_021970.1	-0.41	0.000552	-0.9	0.000105
218582_at	hypothetical protein FLJ20445	NM_017824.1	0.82	0.008703	1.02	0.008687
205819_at	macrophage receptor with collagenous structure	NM_006770.1	2.8	0.129758	4.79	0.041486
201475_x_at	methionine-tRNA synthetase	NM_004990.1	1.78	0.000199	1.77	0.000543
215903_s_at	microtubule associated testis specific serine/threonine protein kinase	BE786598	0.61	0.029654	1.06	0.014515
203353_s_at	methyl-CpG binding domain protein 1	NM_015846.1	-0.38	0.090257	-0.94	0.009121
214397_at	methyl-CpG binding domain protein 2	AI827820	-1.8	0.000238	-2.23	0.000198
209580_s_at	methyl-CpG binding domain protein 4	AF114784.1	-0.41	0.065053	-1.11	6.4e-05
215110_at	mannose-binding lectin (protein A) 1, pseudogene 1	AF019382.1	0.66	0.108785	0.99	0.038683
215663_at	Homo sapiens, clone IMAGE:3935812, mRNA, partial cds	BC005296.1	0.97	0.191483	1.03	0.022959
203640_at	muscleblind-like protein MBLL39	BE328496	-0.51	0.102967	-0.94	0.001637
219814_at	CHCR	NM_018388.1	0.74	0.020343	0.93	0.000346
205458_at	melanocortin 1 receptor (alpha melanocyte stimulating hormone receptor)	BG034972	0.66	0.104639	1.06	0.029096
211340_s_at	melanoma cell adhesion molecule	M28882.1	1.15	0.021581	1.28	0.006055
218440_at	methylcrotonoyl-Coenzyme A carboxylase 1 (alpha)	NM_020166.2	-0.2	0.056548	-0.79	0.000406
209624_s_at	methylcrotonoyl-Coenzyme A carboxylase 2 (beta)	AB050049.1	-0.37	0.04414	-0.8	0.004004
202107_s_at	MCM2 minichromosome maintenance deficient 2, mitotin (S. cerevisiae)	NM_004526.1	0.58	0.0308	0.8	0.024168
219673_at	hypothetical protein FLJ20170	NM_017696.1	-0.39	0.054774	-2.27	0.002615
219952_s_at	mucolipin 1	NM_020533.1	-1.21	0.008564	-2.47	0.013132
200978_at	malate dehydrogenase 1, NAD (soluble)	NM_005917.1	0.72	0.041174	1.18	0.013812
213761_at	nuclear protein double minute 1	AW664850	-1.08	0.012508	-2.28	0.005218
204058_at	malic enzyme 1, NADP(+)-dependent, cytosolic	AL049699	0.62	0.006583	0.79	0.003119
43544_at	thyroid hormone receptor-associated protein, 95-kD subunit	AA314406	0.48	0.038558	0.94	0.00596
212872_s_at	DKFZP586D2223 protein	AK023092.1	0.45	0.00799	0.82	0.00241
218846_at	cofactor required for Sp1 transcriptional activation, subunit 3, 130kDa	NM_004830.1	0.68	0.083805	1.53	0.022565
212830_at	EGF-like-domain, multiple 5	BF110421	-0.39	0.045301	-1.08	0.014111
204069_at	Meis1, myeloid ecotropic viral integration site 1 homolog (mouse)	NM_002398.1	-0.26	0.305427	-0.83	0.022254
202645_s_at	multiple endocrine neoplasia I	NM_000244.1	0.82	0.00503	1.74	4.2e-05
206028_s_at	c-mer proto-oncogene tyrosine kinase	NM_006343.1	-0.26	0.140973	-0.86	0.001797
202016_at	mesoderm specific transcript homolog (mouse)	NM_002402.1	0.4	0.056281	0.86	0.007562
203510_at	met proto-oncogene (hepatocyte growth factor receptor)	BG170541	1.01	0.032699	1.32	0.017527
213899_at	methionyl aminopeptidase 2	AI743685	1.46	0.025421	1.71	0.024776
204027_s_at	methyltransferase-like 1	NM_005371.2	1.06	0.033503	1.17	0.018093
209265_s_at	putative methyltransferase	BC001650.1	-0.87	0.036398	-0.71	0.100495
219698_s_at	hypothetical protein FLJ23017	NM_022840.1	-0.25	0.34169	-1.08	0.005254
221570_s_at	HSPC133 protein	AF201938.1	0.52	0.03133	0.77	0.013349
207761_s_at	DKFZP586A0522 protein	NM_014033.1	-0.82	0.074714	-0.89	0.023944
220007_at	hypothetical protein FLJ13984	NM_024770.1	1.57	0.005476	1.51	0.004496
203417_at	microfibrillar-associated protein 2	NM_017459.1	0.35	0.095052	0.87	0.013547
219137_s_at	GL004 protein	NM_020194.1	-0.11	0.401859	-0.72	0.005303
213457_at	Homo sapiens cDNA FLJ39185 fis, clone OCBBF2004418	BF739959	1.01	0.011167	1.43	0.006323
207098_s_at	mitofusin 1	NM_017927.1	-0.59	0.069284	-1.13	0.00591
218109_s_at	hypothetical protein FLJ14153	NM_022736.1	-0.44	0.065197	-1.22	0.029692
212861_at	hypothetical protein MGC11308	BF690150	-0.7	0.002444	-1.16	0.005309
213393_at	Human clone 23908 mRNA sequence	U79290.1	-0.14	0.297497	-0.92	0.002961
211061_s_at	mannosyl (alpha-1,6-)-glycoprotein beta-1,2-N-acetylglucosaminyltransferase	BC006390.1	-0.21	0.04902	-1.05	0.000178
220189_s_at	mannosyl (alpha-1,3-)-glycoprotein beta-1,4-N-acetylglucosaminyltransferase, isoenzyme B	NM_014275.1	0.66	0.044195	1.47	0.003697
218624_s_at	hypothetical protein MGC2752	NM_023939.1	0.69	0.021878	0.81	0.018511
211026_s_at	monoglyceride lipase	BC006230.1	0.54	0.042371	1.51	0.00322
204880_at	O-6-methylguanine-DNA methyltransferase	NM_002412.1	-0.42	0.005944	-0.88	0.002215
212576_at	KIAA0544 protein	AB011116.1	0.97	0.070747	1.81	0.002824
206560_s_at	melanoma inhibitory activity	NM_006533.1	0.28	0.035658	0.78	0.005746
221177_at	hypothetical protein FLJ22404	NM_025043.1	-0.74	0.045488	-1.35	0.011679
212305_s_at	KIAA0268 protein	D87742.1	-0.25	0.211675	-0.74	0.035056
212472_at	Homo sapiens cDNA: FLJ22463 fis, clone HRC10126	BE965029	1.24	0.001655	1.07	0.001307
212715_s_at	KIAA0819 protein	AB020626.1	0.53	0.005177	0.72	0.026878
221779_at	KIAA1668 protein	AB051455.1	0.99	0.00204	1.01	0.00251
213188_s_at	hypothetical protein FLJ14393	AL574514	1.16	0.001565	1.3	0.003185
206860_s_at	hypothetical protein FLJ20323	NM_019005.1	0.68	0.043068	0.89	0.014988
204305_at	mitochondrial intermediate peptidase	NM_005932.1	0.63	0.134596	1.55	0.013132
216808_at	Consensus includes gb:AL354915 /DEF=Human DNA sequence from clone RP11-392A19 on chromosome 13. Contains ESTs, STSs and GSSs. Contains a novel pseudogene and a KRT18 (keratin type 1 cytoskeletal 18, cytokeratin 18) pseudogene /FEA=CDS_2 /DB_XREF=gi:10129445 /UG=Hs.307121 Human DNA sequence from clone RP11-392A19 on chromosome 13. Contains ESTs, STSs and GSSs. Contains a novel pseudogene and a KRT…	AL354915	0.55	0.077297	1.1	0.010167
218138_at	McKusick-Kaufman syndrome	NM_018848.1	0.89	0.019985	1.36	0.003046
218883_s_at	hypothetical protein FLJ23468	NM_024629.1	-0.11	0.284384	-0.71	0.003835
212079_s_at	myeloid/lymphoid or mixed-lineage leukemia (trithorax homolog, Drosophila); translocated to, 2	NM_005933.1	1.07	0.030328	1.65	0.005748
211071_s_at	ALL1-fused gene from chromosome 1q	BC006471.1	-1.13	0.005949	-1.35	0.001487
204917_s_at	myeloid/lymphoid or mixed-lineage leukemia (trithorax homolog, Drosophila); translocated to, 3	AV756536	0.76	0.083177	0.96	0.010853
221163_s_at	gb:NM_015977.1 /DEF=Homo sapiens Williams-Beuren syndrome chromosome region 14 (WBSCR14), mRNA. /FEA=mRNA /GEN=WBSCR14 /PROD=WBSCR14 protein /DB_XREF=gi:7705745 /UG=Hs.285681 Williams-Beuren syndrome chromosome region 14 /FL=gb:AF056184.1 gb:NM_015977.1	NM_015977.1	0.2	0.350414	0.9	0.02641
211774_s_at	DKFZP564I122 protein	BC006122.1	0.99	0.004831	1.32	0.001554
204475_at	matrix metalloproteinase 1 (interstitial collagenase)	NM_002421.2	1.46	0.005284	2.92	0.000422
204580_at	matrix metalloproteinase 12 (macrophage elastase)	NM_002426.1	-2.07	0.25762	1.5	0.039939
202828_s_at	matrix metalloproteinase 14 (membrane-inserted)	NM_004995.2	1	5.7e-05	1.21	0.04623
213171_s_at	matrix metalloproteinase 24 (membrane-inserted)	AL121753	-0.18	0.158725	-1.06	0.006683
203565_s_at	menage a trois 1 (CAK assembly factor)	NM_002431.1	2.45	0.034215	3.75	0.012725
219703_at	hypothetical protein FLJ11222	NM_018365.1	0.96	0.001502	1.18	0.000685
210193_at	myelin-associated oligodendrocyte basic protein	D28114.1	-0.15	0.659452	-0.94	0.038087
218212_s_at	molybdenum cofactor synthesis 2	NM_004531.1	-0.54	0.038771	-0.9	0.009384
203644_s_at	KIAA0872 protein	AI629033	-0.5	0.040831	-0.96	0.001469
219070_s_at	hypothetical protein AF053356_CDS3	NM_023948.1	-0.51	0.011831	-0.87	0.005822
212885_at	M-phase phosphoprotein 10 (U3 small nucleolar ribonucleoprotein)	AL545921	-0.37	0.02602	-0.74	0.010647
203740_at	M-phase phosphoprotein 6	NM_005792.1	0.29	0.237158	0.77	0.000172
221771_s_at	M-phase phosphoprotein, mpp8	BC003542.1	-0.3	0.111555	-0.83	0.008118
221965_at	M-phase phosphoprotein 9	AI990326	-0.21	0.370239	-1	0.026618
211903_s_at	myeloproliferative leukemia virus oncogene	M90103.1	0.73	0.129431	1.23	0.037406
213727_x_at	metallo phosphoesterase	AI743654	-0.33	0.0458	-0.79	0.004413
203931_s_at	mitochondrial ribosomal protein L12	NM_002949.1	0.37	0.072459	0.89	0.004961
218027_at	mitochondrial ribosomal protein L15	NM_014175.1	0.5	0.01031	0.86	0.001619
217980_s_at	mitochondrial ribosomal protein L16	NM_017840.1	0.95	0.009462	1.52	0.000438
203465_at	mitochondrial ribosomal protein L19	NM_014763.1	1.31	0.002325	1.76	0.001234
220527_at	mitochondrial ribosomal protein L20	NM_017971.1	-0.92	0.014568	-1.69	0.006657
213897_s_at	mitochondrial ribosomal protein L23	AI832239	0.26	0.11017	0.72	0.005851
218890_x_at	mitochondrial ribosomal protein L35	NM_016622.1	0.52	0.137142	1.25	0.017551
218558_s_at	mitochondrial ribosomal protein L39	NM_017446.1	0.89	0.02304	1.53	0.00943
203152_at	nuclear localization signal deleted in velocardiofacial syndrome	NM_003776.1	0.79	0.03002	1.48	0.002344
219244_s_at	mitochondrial ribosomal protein L46	NM_022163.1	1.12	0.000404	1.44	0.000304
218281_at	mitochondrial ribosomal protein L48	NM_016055.1	0.65	0.022144	1.48	0.004592
209609_s_at	mitochondrial ribosomal protein L9	BC004517.1	1.02	0.000747	1.35	0.0005
211595_s_at	mitochondrial ribosomal protein S11	AB049944.1	0.53	0.07337	1.01	0.011566
204330_s_at	mitochondrial ribosomal protein S12	AA587905	-0.82	0.006396	-1.1	0.004599
221437_s_at	mitochondrial ribosomal protein S15	NM_031280.1	-0.11	0.447722	-0.74	0.002548
218046_s_at	mitochondrial ribosomal protein S16	NM_016065.1	0.95	0.018212	1.43	0.009883
220103_s_at	mitochondrial ribosomal protein S18C	NM_016067.1	-0.34	0.302579	-0.98	0.03449
218001_at	mitochondrial ribosomal protein S2	NM_016034.1	1.66	0.004213	2.66	0.00107
212603_at	mitochondrial ribosomal protein S31	NM_005830.1	0.44	0.025653	0.83	0.002678
220688_s_at	chromosome 1 open reading frame 33	NM_016183.1	1.56	0.000182	2.15	0.001982
219607_s_at	membrane-spanning 4-domains, subfamily A, member 4	NM_024021.1	-2.5	0.173578	-3.71	0.000764
207430_s_at	microseminoprotein, beta-	NM_002443.1	0.4	0.047944	0.89	0.021905
205932_s_at	msh homeo box homolog 1 (Drosophila)	NM_002448.1	-0.62	0.0068	-0.74	2e-05
204326_x_at	metallothionein 1L	NM_002450.1	1.17	0.021548	0.9	0.044842
211783_s_at	metastasis associated 1	BC006177.1	0.98	0.011593	1.23	0.011167
203345_s_at	likely ortholog of mouse metal response element binding transcription factor 2	AI566096	0.87	0.036789	1.13	0.015373
204101_at	myotubular myopathy 1	NM_000252.1	-0.56	0.013982	-1.01	0.001656
214975_s_at	myotubularin related protein 1	AK001816.1	1.17	0.002195	2.24	0.00012
205076_s_at	cisplatin resistance associated	NM_006697.1	-0.7	0.126571	-0.98	0.007375
222143_s_at	hypothetical protein FLJ22405	AY007098.1	-0.36	0.037864	-0.79	0.001013
214429_at	myotubularin related protein 6	U47635.1	0.71	0.04777	1.59	0.002597
218947_s_at	hypothetical protein FLJ10486	NM_018109.1	0.68	0.049441	0.94	0.011049
203774_at	5-methyltetrahydrofolate-homocysteine methyltransferase	NM_000254.1	0.46	0.019315	0.75	0.004718
218463_s_at	MUS81 endonuclease	NM_025128.1	0.86	0.000348	0.97	0.00207
202960_s_at	methylmalonyl Coenzyme A mutase	NM_000255.1	-0.37	0.055979	-1.04	0.000288
212346_s_at	MAX dimerization protein 4	AK024501.1	-0.88	0.015844	-1.41	0.020003
202364_at	MAX interacting protein 1	NM_005962.1	1.48	0.10432	2.35	0.043533
214087_s_at	myosin binding protein C, slow type	BF593509	1.6	0.212426	4.55	0.040181
202431_s_at	v-myc myelocytomatosis viral oncogene homolog (avian)	NM_002467.1	2.41	0.005801	2.73	0.005173
203359_s_at	c-myc binding protein	AL525412	0.76	0.06859	1.44	0.010979
209757_s_at	v-myc myelocytomatosis viral related oncogene, neuroblastoma derived (avian)	BC002712.1	0.7	0.023833	0.72	0.004103
215795_at	myosin heavy chain-like	AK000947.1	-0.74	0.699684	1.04	0.006787
202555_s_at	myosin, light polypeptide kinase	NM_005965.1	1.29	0.086779	1.79	0.044346
201976_s_at	myosin X	NM_012334.1	0.77	0.003272	0.86	0.017633
211916_s_at	myosin IA	AF009961.1	-0.57	0.10323	-1.17	0.012003
219027_s_at	myosin IXA	NM_006901.1	-0.43	0.019666	-1.04	0.008947
202258_s_at	hypothetical protein from BCRA2 region	U50532.1	1.11	0.014689	1.24	0.008732
212803_at	NGFI-A binding protein 2 (EGR1 binding protein 2)	BF337329	0.7	0.000289	1.01	0.003651
212993_at	ESTs, Weakly similar to S26689 hypothetical protein hc1 - mouse (fragment) [M.musculus]	AA114166	0.6	0.046268	1.14	0.009814
208918_s_at	NAD kinase	BC001709.1	-0.53	0.028389	-0.71	0.001743
218231_at	N-acetylglucosamine kinase	NM_017567.1	-0.35	0.032864	-1	0.000481
205090_s_at	N-acetylglucosamine-1-phosphodiester alpha-N-acetylglucosaminidase	NM_016256.1	-0.45	0.029902	-1.55	0.000515
208751_at	N-ethylmaleimide-sensitive factor attachment protein, alpha	BC001165.1	-0.6	0.022148	-1.41	0.006315
217884_at	hypothetical protein FLJ10774	NM_024662.1	0.64	0.040898	1.01	0.016941
218661_at	hypothetical protein FLJ14154	NM_024845.1	-0.31	0.092075	-0.77	0.013118
45526_g_at	hypothetical protein FLJ14154	AI246641	-0.25	0.183464	-0.72	0.01394
206797_at	N-acetyltransferase 2 (arylamine N-acetyltransferase)	NM_000015.1	6.73	0.00402	8.79	0.002865
204382_at	DKFZP564C103 protein	NM_015654.1	-0.47	0.115385	-1.11	5.4e-05
202926_at	neuroblastoma-amplified protein	NM_015909.1	0.84	0.000877	1.79	7.1e-05
37005_at	neuroblastoma, suppression of tumorigenicity 1	D28124	0.2	0.262555	0.71	0.01965
202905_x_at	Nijmegen breakage syndrome 1 (nibrin)	AI796269	0.75	0.005128	0.71	0.0035
201384_s_at	membrane component, chromosome 17, surface marker 2 (ovarian carcinoma antigen CA125)	NM_005899.1	-0.33	0.076418	-0.77	0.009285
222206_s_at	hypothetical protein from EUROIMAGE 2021883	AA781143	1.11	0.027934	1.49	0.009833
207700_s_at	nuclear receptor coactivator 3	NM_006534.1	-0.19	0.303078	-0.74	0.022062
207760_s_at	nuclear receptor co-repressor 2	NM_006312.1	0.5	0.025347	0.8	0.017497
213224_s_at	programmed cell death 4 (neoplastic transformation inhibitor)	AV706096	-0.52	0.093548	-1.13	0.007732
213788_s_at	Homo sapiens clone 23718 mRNA sequence	AI701156	1.05	0.00155	1.48	0.000741
208093_s_at	LIS1-interacting protein NUDEL; endooligopeptidase A	NM_030808.1	-0.41	0.043576	-0.89	0.001537
206453_s_at	NDRG family member 2	NM_016250.1	0.32	0.141774	1.2	0.006246
217286_s_at	Homo sapiens, clone IMAGE:3543670, mRNA, partial cds	BC001805.1	-0.43	0.003133	-0.95	0.004639
201304_at	NADH dehydrogenase (ubiquinone) 1 alpha subcomplex, 5, 13kDa	NM_005000.2	0.65	0.23032	1.26	2.1e-05
202077_at	NADH dehydrogenase (ubiquinone) 1, alpha/beta subcomplex, 1, 8kDa	NM_005003.1	1.1	0.001504	1.53	8.1e-05
219006_at	HSPC125 protein	NM_014165.1	0.53	0.008723	0.75	0.008573
209303_at	NADH dehydrogenase (ubiquinone) Fe-S protein 4, 18kDa (NADH-coenzyme Q reductase)	BC005270.1	0.69	0.025361	1.19	0.014985
205054_at	nebulin	NM_004543.2	-0.68	0.083898	-1.48	0.015525
217585_at	nebulette	BE502910	-0.83	0.049089	-0.83	0.085536
210720_s_at	amyloid beta (A4) precursor protein-binding, family A, member 2 binding protein	AB039947.1	-0.39	0.036462	-0.89	0.003672
213328_at	NIMA (never in mitosis gene a)-related kinase 1	AL050385.1	0.93	0.046452	0.51	0.185005
204641_at	NIMA (never in mitosis gene a)-related kinase 2	NM_002497.1	0.47	0.025299	0.85	0.013039
213116_at	hypothetical protein MGC29949	AI191920	0.22	0.223617	1.47	0.000761
214075_at	secreted protein of unknown function	AA679297	0.7	0.01457	1.06	0.002009
218678_at	hypothetical protein FLJ21841	NM_024609.1	0.66	0.198213	1.41	0.018545
218888_s_at	neuropilin (NRP) and tolloid (TLL)-like 2	NM_018092.1	0.52	0.09842	0.88	0.027226
213438_at	Homo sapiens cDNA FLJ34019 fis, clone FCBBF2002898	AA995925	3.25	0.044271	1.49	0.438899
209636_at	nuclear factor of kappa light polypeptide gene enhancer in B-cells 2 (p49/p100)	BC002844.1	-0.95	0.059677	-1.36	0.002329
214062_x_at	nuclear factor of kappa light polypeptide gene enhancer in B-cells inhibitor, beta	AI684894	-0.52	0.061707	-1.05	0.00732
215720_s_at	nuclear transcription factor Y, alpha	AL031778	0.13	0.683207	0.92	0.020262
219353_at	hypothetical protein FLJ20147	NM_017687.1	0.69	0.024493	1.02	0.006597
204114_at	nidogen 2 (osteonidogen)	NM_007361.1	0.62	0.077958	1.05	0.015555
212133_at	hypothetical protein MGC5466	BC000957.2	-0.42	0.085175	-0.75	0.002484
202891_at	nitrilase 1	NM_005600.1	-0.42	0.079794	-0.71	0.001327
222105_s_at	I-kappa-B-interacting Ras-like protein 2	AA452565	0.63	0.02855	1.04	0.006958
203867_s_at	hypothetical protein similar to beta-transducin family	NM_018096.1	0.95	0.007799	2.03	0.002121
201577_at	non-metastatic cells 1, protein (NM23A) expressed in	NM_000269.1	0.84	0.051035	1.39	0.015723
212739_s_at	non-metastatic cells 4, protein expressed in	AL523860	0.48	0.1619	1.07	0.002438
205851_at	nucleoside diphosphate kinase type 6 (inhibitor of p53-induced apoptosis-alpha)	BC001808.1	0.83	0.010545	0.88	0.008784
205005_s_at	N-myristoyltransferase 2	AW293531	0.78	0.066405	1.01	0.035137
211949_s_at	nucleolar and coiled-body phosphoprotein 1	D21262.1	0.73	0.013135	0.5	0.044151
203023_at	hypothetical protein HSPC111	NM_016391.1	0.75	0.013186	0.83	0.010214
200874_s_at	nucleolar protein 5A (56kDa with KKE/D repeat)	BE796327	0.75	0.005499	0.52	0.007656
212377_s_at	Notch homolog 2 (Drosophila)	AU158495	0.67	0.003099	1.06	0.00076
203238_s_at	Notch homolog 3 (Drosophila)	NM_000435.1	0.72	0.056554	0.72	0.028676
206418_at	NADPH oxidase 1	NM_007052.2	2.18	0.030314	2.72	0.015383
215123_at	Homo sapiens cDNA FLJ13765 fis, clone PLACE4000128, weakly similar to Mus musculus putative transcription factor mRNA	AL049250.1	0.78	0.15296	1.11	0.021978
205129_at	nucleophosmin/nucleoplasmin, 3	NM_006993.1	0.95	0.001141	1.09	0.005632
206801_at	natriuretic peptide precursor B	NM_002521.1	0.09	0.507659	-1.2	0.008624
213040_s_at	neuronal pentraxin receptor	AL008583	-0.02	0.939853	0.9	0.003769
201467_s_at	NAD(P)H dehydrogenase, quinone 1	AI039874	0.75	7e-05	0.9	1.5e-05
203814_s_at	NAD(P)H dehydrogenase, quinone 2	NM_000904.1	-0.72	0.001873	-1.4	0.000299
207202_s_at	nuclear receptor subfamily 1, group I, member 2	NM_003889.2	-0.5	0.801192	1.82	0.008072
204791_at	nuclear receptor subfamily 2, group C, member 1	NM_003297.1	0.34	0.207816	0.81	0.015558
206038_s_at	mitochondrial ribosomal protein S25	NM_003298.1	0.53	0.035905	0.75	0.042569
209119_x_at	nuclear receptor subfamily 2, group F, member 2	AV703465	-0.17	0.540683	-1.31	0.018829
208337_s_at	nuclear receptor subfamily 5, group A, member 2	NM_003822.1	-0.96	0.029743	-1.58	0.001464
204652_s_at	nuclear respiratory factor 1	NM_005011.1	0.8	0.012499	0.57	0.110996
202599_s_at	nuclear receptor interacting protein 1	NM_003489.1	0.68	0.011415	0.91	0.004844
219557_s_at	chromosome 11 open reading frame 14	NM_020645.1	-0.52	0.073358	-1.4	0.000379
206596_s_at	neural retina leucine zipper	M81840.1	-0.82	0.001955	-1.68	0.000203
215020_at	neurexin 3	AF123462	3.75	0.088958	4.94	0.009563
217831_s_at	p47 (rat)	NM_016143.1	0.89	0.025394	1.78	0.008468
209484_s_at	DKFZP566O1646 protein	AF201941.1	0.99	0.001508	1.43	0.000763
211376_s_at	hypothetical protein FLJ20003	BC005212.1	0.77	0.013361	1.35	0.002269
219458_s_at	hypothetical protein FLJ22609	NM_022072.1	-0.7	0.053068	-0.86	0.004632
214680_at	neurotrophic tyrosine kinase, receptor, type 2	BF674712	-1.35	0.042106	-0.46	0.50625
203675_at	nucleobindin 2	NM_005013.1	1.06	2.9e-05	0.89	0.013926
217802_s_at	similar to rat nuclear ubiquitous casein kinase 2	NM_022731.1	1.45	0.00711	2.3	0.002701
214136_at	nudix (nucleoside diphosphate linked moiety X)-type motif 13	W80642	1.51	0.005517	2.09	0.003714
218609_s_at	nudix (nucleoside diphosphate linked moiety X)-type motif 2	NM_001161.1	-0.81	0.011263	-0.96	0.0135
212183_at	nudix (nucleoside diphosphate linked moiety X)-type motif 4	AF191654.2	0.83	0.005091	1.29	0.000221
206302_s_at	nudix (nucleoside diphosphate linked moiety X)-type motif 4	NM_019094.1	0.41	0.004462	0.71	0.009988
222382_x_at	chromosome 7 open reading frame 14	AW206115	2.08	0.011017	2.72	0.008248
213947_s_at	KIAA0906 protein	AI867102	0.88	0.018022	1.28	0.005675
218014_at	frount	NM_024844.1	0.93	0.022358	1.27	0.005361
210793_s_at	nucleoporin 98kDa	U41815.1	0.71	0.002325	0.68	0.008305
204435_at	KIAA0410 gene product	NM_014778.1	1.88	0.007569	2.2	0.007479
202397_at	nuclear transport factor 2	NM_005796.1	0.64	0.020839	0.91	3e-05
207877_s_at	nuclear VCP-like	NM_002533.1	0.99	0.015774	1.15	0.010362
208922_s_at	nuclear RNA export factor 1	BC004904.1	-0.59	0.00383	-0.87	1.3e-05
209628_at	hypothetical protein P15-2	AK023289.1	-0.49	0.016866	-0.75	0.00105
201364_s_at	ornithine decarboxylase antizyme 2	AF242521.1	0.27	0.20275	0.8	0.009219
222075_s_at	mitochondrial ribosomal protein L9	BE792072	-0.79	0.039754	-1.18	0.030391
218903_s_at	hypothetical protein MGC2731	NM_024068.1	-0.44	0.094321	-0.82	0.016747
212776_s_at	KIAA0657 protein	AI978623	0.36	0.093412	1.4	0.001079
209925_at	occludin	U53823.1	-0.47	0.090776	-0.95	0.008109
220133_at	hypothetical protein FLJ20513	NM_017855.1	-0.86	0.00974	-1.16	0.004746
214485_at	outer dense fibre of sperm tails 1	NM_024410.1	0.87	0.028055	-0.57	0.667429
203569_s_at	oral-facial-digital syndrome 1	NM_003611.1	-0.38	0.101438	-0.85	0.010842
201282_at	oxoglutarate (alpha-ketoglutarate) dehydrogenase (lipoamide)	NM_002541.1	-0.65	0.043815	-0.71	0.023421
219277_s_at	hypothetical protein FLJ10851	NM_018245.1	0.52	0.141899	1.02	0.035218
205301_s_at	8-oxoguanine DNA glycosylase	NM_016820.1	-0.44	0.074426	-1.15	0.000946
209240_at	O-linked N-acetylglucosamine (GlcNAc) transferase (UDP-N-acetylglucosamine:polypeptide-N-acetylglucosaminyl transferase)	AF070560.1	0.99	0.001288	1.23	0.001286
213599_at	Opa-interacting protein 5	BE045993	-0.46	0.029993	-0.8	0.002725
219032_x_at	opsin 3 (encephalopsin, panopsin)	NM_014322.1	-1.72	0.005118	-4.61	0.01184
217334_at	Consensus includes gb:AL022727 /DEF=Human DNA sequence from clone 80I19 on chromosome 6p21.31-22.2 Contains genes and pseudogenes for olfactory receptor-like proteins, STS, GSS /FEA=CDS_2 /DB_XREF=gi:3093312 /UG=Hs.247760 Human DNA sequence from clone 80I19 on chromosome 6p21.31-22.2 Contains genes and pseudogenes for olfactory receptor-like proteins, STS, GSS	AL022727	0.89	0.023334	0.66	0.078906
217551_at	olfactory receptor, family 7, subfamily E, member 14 pseudogene	AA719797	-0.36	0.073741	-1.15	0.008089
222327_x_at	Homo sapiens cDNA FLJ40254 fis, clone TESTI2024476	AA459867	-0.74	0.040286	-0.88	0.028376
221237_s_at	oxysterol binding protein 2	NM_030758.1	0.92	0.043214	0.42	0.556799
208158_s_at	oxysterol binding protein-like 1A	NM_018030.1	0.64	0.04002	0.82	0.009755
209450_at	O-sialoglycoprotein endopeptidase	AB050442.1	0.58	0.104875	1.05	0.02804
219475_at	pregnancy-induced growth inhibitor	NM_013370.1	-0.8	0.003478	-1.52	0.002334
218196_at	HSPC019 protein	NM_014028.1	-0.53	0.041137	-1.22	0.017835
220492_s_at	otoferlin	NM_004802.1	0.3	0.23877	-1.75	0.047364
203480_s_at	KIAA1046 protein	NM_014928.1	1.49	0.001882	1.78	1e-06
207455_at	purinergic receptor P2Y, G-protein coupled, 1	NM_002563.1	-0.33	0.333988	-0.92	0.007201
208373_s_at	pyrimidinergic receptor P2Y, G-protein coupled, 6	NM_004154.1	-0.87	0.011061	-2.83	0.000116
207543_s_at	procollagen-proline, 2-oxoglutarate 4-dioxygenase (proline 4-hydroxylase), alpha polypeptide I	NM_000917.1	0.53	0.012377	0.96	0.006888
214794_at	Human erbB3 binding protein EBP1 mRNA, complete cds	BF669264	0.86	0.040002	0.94	0.028063
216422_at	Consensus includes gb:AL136460 /DEF=Human DNA sequence from clone RP11-102J14 on chromosome 20. Contains a novel gene and a novel pseudogene similar to the mouse PLFAP gene for proliferation associated protein 1. Contains ESTs, STSs and GSSs /FEA=CDS /DB_XREF=gi:9650519 /UG=Hs.287770 Human DNA sequence from clone RP11-102J14 on chromosome 20. Contains a novel gene and a novel pseudogene similar t…	AL136460	1.01	0.018744	1	0.016597
201064_s_at	poly(A) binding protein, cytoplasmic 4 (inducible form)	NM_003819.2	0.62	0.001563	0.89	0.002171
218744_s_at	protein kinase C and casein kinase substrate in neurons 3	NM_016223.1	0.81	0.022728	1.18	0.018143
205719_s_at	phenylalanine hydroxylase	NM_000277.1	-0.49	0.120211	-1.42	0.009246
208051_s_at	polyadenylate binding protein-interacting protein 1	NM_006451.1	0.81	0.009278	0.69	0.002398
202336_s_at	peptidylglycine alpha-amidating monooxygenase	NM_000919.1	1.04	0.002555	1.95	0.000296
213661_at	DKFZP586H2123 protein	AI671186	0.71	0.029981	0.09	0.636842
222273_at	ESTs, Weakly similar to hypothetical protein FLJ20378 [Homo sapiens] [H.sapiens]	AI419423	0.94	0.001622	0.94	0.001951
213372_at	Homo sapiens mRNA; cDNA DKFZp586G1922 (from clone DKFZp586G1922)	AW173157	0.8	0.022281	0.74	0.024161
208644_at	ADP-ribosyltransferase (NAD+; poly (ADP-ribose) polymerase)	M32721.1	0.57	0.271986	1.38	0.002536
204629_at	parvin, beta	NM_013327.1	0.67	0.177652	1.5	0.041025
209431_s_at	zinc finger protein 278	AF254083.1	0.71	0.029389	0.65	0.224619
219148_at	T-LAK cell-originated protein kinase	NM_018492.1	0.95	0.029918	1.94	0.009226
212148_at	Homo sapiens mRNA; cDNA DKFZp586J2118 (from clone DKFZp586J2118)	BF967998	-0.26	0.034751	-0.71	0.004098
202875_s_at	pre-B-cell leukemia transcription factor 2	BE397715	0.75	0.024871	1.08	0.005362
204082_at	pre-B-cell leukemia transcription factor 3	NM_006195.1	0.36	0.069127	0.8	0.01965
207838_x_at	hematopoietic PBX-interacting protein	NM_020524.1	-1.19	0.024759	-0.69	0.013509
203918_at	protocadherin 1 (cadherin-like 1)	NM_002587.1	1.04	0.001375	1.05	0.028077
210941_at	BH-protocadherin (brain-heart)	AB006756.1	1.22	0.025954	0.45	0.303082
211876_x_at	protocadherin gamma subfamily A, 11	AF152504.1	-0.77	0.028716	-0.95	0.007413
221682_s_at	protocadherin gamma subfamily B, 6	AF135156.1	2.89	0.01468	4.13	0.021657
219940_s_at	hypothetical protein FLJ11305	NM_018386.1	0.76	0.039967	1.14	0.008718
222044_at	chromosome 20 open reading frame 67	AI199589	-0.86	0.018557	-1.32	0.000211
202847_at	phosphoenolpyruvate carboxykinase 2 (mitochondrial)	NM_004563.1	1.27	0.003485	0.85	0.009921
209996_x_at	pericentriolar material 1	AA931266	1.4	0.040126	0.89	0.023665
220461_at	hypothetical protein FLJ11383	NM_024938.1	-0.69	0.11866	-1.47	0.044227
213652_at	Homo sapiens cDNA FLJ13034 fis, clone NT2RP3001232	AU152579	1.04	0.030168	1.57	0.012007
212594_at	programmed cell death 4 (neoplastic transformation inhibitor)	N92498	-0.49	0.156572	-0.84	0.021538
219275_at	programmed cell death 5	NM_004708.1	0.57	0.025279	0.79	0.009965
204449_at	phosducin-like	NM_005388.2	-0.71	0.008235	-0.52	0.027835
204448_s_at	phosducin-like	AF031463.1	-0.74	0.053978	-0.8	0.033422
205501_at	Homo sapiens cDNA FLJ25677 fis, clone TST04054	AI143879	1.38	0.001295	1.81	0.000342
204735_at	phosphodiesterase 4A, cAMP-specific (phosphodiesterase E2 dunce homolog, Drosophila)	NM_006202.1	1.29	0.001133	1.38	0.003746
204491_at	phosphodiesterase 4D, cAMP-specific (phosphodiesterase E3 dunce homolog, Drosophila)	R40917	0.75	0.012837	0.8	0.006328
206757_at	phosphodiesterase 5A, cGMP-specific	NM_001083.1	-0.69	0.077895	-1.21	0.018554
206623_at	phosphodiesterase 6A, cGMP-specific, rod, alpha	NM_000440.1	-0.86	0.005938	-2.25	1.7e-05
205593_s_at	phosphodiesterase 9A	NM_002606.1	1.36	0.045859	1.86	0.016699
218718_at	platelet derived growth factor C	NM_016205.1	0.74	0.063878	1.63	0.01337
215305_at	platelet-derived growth factor receptor, alpha polypeptide	H79306	0.41	0.028618	0.87	0.00583
206686_at	pyruvate dehydrogenase kinase, isoenzyme 1	NM_002610.2	1.65	0.011666	2.67	0.003167
206347_at	pyruvate dehydrogenase kinase, isoenzyme 3	NM_005391.1	0.5	0.148312	1.15	0.005242
219165_at	PDZ-LIM protein mystique	NM_021630.1	0.72	0.006488	1.27	0.009594
211680_at	gb:AF116705.1 /DEF=Homo sapiens PRO2489 mRNA, complete cds. /FEA=mRNA /PROD=PRO2489 /DB_XREF=gi:7959908 /FL=gb:AF116705.1	AF116705.1	3.97	0.009346	1.27	0.42265
203370_s_at	enigma (LIM domain protein)	NM_005451.2	0.5	0.11315	0.93	0.035438
218273_s_at	pyruvate dehydrogenase phosphatase	NM_018444.1	-0.45	0.10916	-1.06	0.01681
220865_s_at	trans-prenyltransferase	NM_014317.2	0.74	0.022225	1.13	0.010013
205380_at	PDZ domain containing 1	NM_002614.1	-0.69	0.031135	-1.18	0.004746
219630_at	epithelial protein up-regulated in carcinoma, membrane associated protein 17	NM_005764.1	-0.13	0.54786	-0.77	0.020612
208981_at	platelet/endothelial cell adhesion molecule (CD31 antigen)	AW574504	-0.54	0.023828	-1.02	0.022559
209243_s_at	zinc finger, imprinted 2	AF208967.1	3.33	0.039471	2.4	0.19335
218472_s_at	pelota homolog (Drosophila)	NM_015946.1	-0.34	0.003448	-0.97	0.000238
207621_s_at	phosphatidylethanolamine N-methyltransferase	NM_007169.1	0.67	0.146712	0.99	0.018543
202108_at	peptidase D	NM_000285.1	-0.36	0.051598	-0.76	0.005177
205251_at	period homolog 2 (Drosophila)	NM_022817.1	1.34	8.6e-05	1.41	0.000279
202212_at	pescadillo homolog 1, containing BRCT domain (zebrafish)	NM_014303.1	2.39	0.000567	2.89	3.5e-05
206352_s_at	peroxisome biogenesis factor 10	AB013818.1	0.63	0.036976	0.81	0.015947
202658_at	peroxisomal biogenesis factor 11B	NM_003846.1	0.43	0.052899	1.36	0.007036
205246_at	peroxisome biogenesis factor 13	NM_002618.1	0.99	0.079271	2.27	0.016978
221604_s_at	peroxisomal biogenesis factor 16	AB016531.1	-0.33	0.153354	-0.85	0.001545
201707_at	peroxisomal farnesylated protein	NM_002857.1	-0.61	0.007415	-0.83	0.003173
203970_s_at	peroxisomal biogenesis factor 3	NM_003630.1	0.43	0.124806	0.86	0.008087
203244_at	peroxisome receptor 1	NM_000319.1	0.99	0.001311	1.26	0.00047
209992_at	6-phosphofructo-2-kinase/fructose-2,6-biphosphatase 2	AB044805.1	-0.75	0.002814	-1.24	0.000492
202464_s_at	6-phosphofructo-2-kinase/fructose-2,6-biphosphatase 3	NM_004566.1	0.42	0.092761	1.18	0.002822
201102_s_at	phosphofructokinase, liver	NM_002626.1	0.41	0.079652	0.99	0.0106
201037_at	phosphofructokinase, platelet	NM_002627.1	0.56	0.012042	0.9	0.006279
219225_at	hypothetical protein FLJ11413	NM_024554.1	0.36	0.253148	0.75	0.044737
205261_at	progastricsin (pepsinogen C)	NM_002630.1	-1.27	0.001527	-2.14	0.006243
200737_at	phosphoglycerate kinase 1	NM_000291.1	0.22	0.123224	0.72	0.004729
201968_s_at	phosphoglucomutase 1	NM_002633.1	1.25	0.012235	2.66	0.002592
221788_at	N-acetylglucosamine-phosphate mutase	AK021676.1	-0.18	0.177745	-1.07	0.003357
213227_at	progesterone receptor membrane component 2	BE879873	-0.32	0.032658	-1.31	0.046349
200659_s_at	prohibitin	NM_002634.2	0.39	0.047159	0.71	0.009571
218338_at	early development regulator 1 (polyhomeotic 1 homolog)	NM_004426.1	-0.26	0.003309	-1.07	6.4e-05
210617_at	phosphate regulating gene with homologies to endopeptidases on the X chromosome (hypophosphatemia, vitamin D resistant rickets)	U87284.1	-0.74	0.0078	-1.26	0.01175
204525_at	KIAA0783 gene product	NM_014660.1	1.29	0.020915	0.91	0.073356
204866_at	KIAA0215 gene product	NM_014735.1	0.67	0.007981	0.71	0.006309
212916_at	KIAA1111 protein	AW249934	-0.47	0.034792	-0.79	0.008408
201397_at	phosphoglycerate dehydrogenase	NM_006623.1	0.74	0.001738	0.52	0.005266
213074_at	Homo sapiens mRNA; cDNA DKFZp564D156 (from clone DKFZp564D156)	BG545769	0.93	0.033038	1.31	0.021427
203709_at	phosphorylase kinase, gamma 2 (testis)	NM_000294.1	-0.47	0.013944	-0.84	0.002509
217997_at	pleckstrin homology-like domain, family A, member 1	AA576961	0.92	0.051179	1.67	0.008477
213407_at	KIAA0931 protein	AB023148.1	-0.48	0.016101	-1	0.004295
210191_s_at	putative homeodomain transcription factor 1	BC002447.1	-0.51	0.174281	-1.54	0.046725
209780_at	hypothetical protein DKFZp564F013	AL136883.1	-0.25	0.106921	-0.77	4.7e-05
203691_at	protease inhibitor 3, skin-derived (SKALP)	NM_002638.1	0.16	0.396272	0.77	0.017635
215134_at	phosphatidylinositol 4-kinase type II	H84390	-0.28	0.326998	-0.79	0.016994
214593_at	Protein inhibitor of activated STAT X	AV703470	1.71	0.040547	1.3	0.082755
219093_at	hypothetical protein FLJ20701	NM_017933.1	0.87	0.035267	0.81	0.031759
202846_s_at	phosphatidylinositol glycan, class C	NM_002642.1	0.79	0.034554	1.54	0.012531
205077_s_at	phosphatidylinositol glycan, class F	NM_002643.1	-0.64	0.013425	-0.74	0.010291
209625_at	phosphatidylinositol glycan, class H	BC004100.1	-0.55	0.010173	-1.15	0.001387
219048_at	phosphatidylinositol glycan, class N	NM_012327.1	-0.42	0.162033	-0.81	0.026309
209998_at	phosphatidylinositol glycan class O	BC001030.1	0.39	0.002948	0.85	0.003757
217872_at	hypothetical protein FLJ20643	NM_017916.1	0.36	0.27282	0.82	0.009261
204484_at	phosphoinositide-3-kinase, class 2, beta polypeptide	NM_002646.1	0.56	0.047794	1.18	0.009669
206369_s_at	phosphoinositide-3-kinase, catalytic, gamma polypeptide	AF327656.1	-3.67	0.00819	-1.83	0.179308
212249_at	phosphoinositide-3-kinase, regulatory subunit, polypeptide 1 (p85 alpha)	M61906.1	0.33	0.357926	0.77	0.017661
202743_at	phosphoinositide-3-kinase, regulatory subunit, polypeptide 3 (p55, gamma)	BE622627	-0.75	0.102238	-1.79	0.003257
209019_s_at	PTEN induced putative kinase 1	AF316873.1	-0.55	0.042624	-0.89	0.015312
218942_at	hypothetical protein FLJ22055	NM_024779.1	-0.73	0.000541	-1.05	0.0003
201192_s_at	phosphotidylinositol transfer protein	NM_006224.1	0.52	0.031187	0.88	0.003565
208502_s_at	paired-like homeodomain transcription factor 1	NM_002653.1	1.08	0.013297	2.2	0.000811
220686_s_at	piwi-like 2 (Drosophila)	NM_018068.1	-0.49	0.175053	-0.89	0.048073
201133_s_at	KIAA0438 gene product	AA142966	-0.44	0.09676	-0.97	0.000536
221501_x_at	nuclear pore complex interacting protein	AF229069.1	0.62	0.025396	0.74	0.012979
203688_at	polycystic kidney disease 2 (autosomal dominant)	NM_000297.1	0.78	0.064539	0.98	0.031263
202732_at	protein kinase (cAMP-dependent, catalytic) inhibitor gamma	NM_007066.1	1.11	0.003202	1.88	0.000561
212628_at	protein kinase C-like 2	AK023692.1	0.52	0.063801	0.79	0.019471
209872_s_at	plakophilin 3	BF001503	0.61	0.057047	1.09	0.012222
204458_at	lysophospholipase 3 (lysosomal phospholipase A2)	AL110209.1	-0.76	0.000519	-0.8	0.001189
202924_s_at	pleiomorphic adenoma gene-like 2	AL562280	0.98	0.015859	1.46	0.004536
205479_s_at	plasminogen activator, urokinase	NM_002658.1	0.39	0.490317	2.09	0.026099
210845_s_at	plasminogen activator, urokinase receptor	U08839.1	-0.01	0.914744	1.81	0.000519
218454_at	hypothetical protein FLJ22662	NM_024829.1	0.55	0.025568	1.1	0.00275
205111_s_at	phospholipase C, epsilon 1	NM_016341.1	0.58	0.067092	0.95	0.029322
215723_s_at	phospholipase D1, phophatidylcholine-specific	AJ276230.1	0.76	0.023208	1.15	0.002496
209504_s_at	PH domain containing, retinal 1	AF081583.1	-0.79	0.022969	-1.14	0.005358
201411_s_at	hypothetical protein FLJ20783	NM_017958.1	-0.63	0.000781	-0.8	0.000529
217044_s_at	KIAA0599 protein	BC004298.1	0.39	0.145314	0.86	0.022439
212146_at	KIAA0842 protein	AB020649.1	0.96	0.002012	1.39	0.024041
202240_at	polo-like kinase (Drosophila)	NM_005030.1	1.03	0.016666	1.57	0.010571
202619_s_at	procollagen-lysine, 2-oxoglutarate 5-dioxygenase (lysine hydroxylase) 2	AI754404	0.25	0.257519	0.9	0.0186
218901_at	phospholipid scramblase 4	NM_020353.1	0.8	0.015411	1.29	0.005019
221537_at	plexin A1	T16388	0.62	0.032477	0.77	0.027022
206470_at	plexin C1	NM_005761.1	-0.55	0.146022	-1.26	0.011867
203467_at	phosphomannomutase 1	NM_002676.1	-0.65	0.003385	-1.4	0.000429
209598_at	paraneoplastic antigen MA2	AB020690.1	-0.65	0.121813	-0.96	0.011011
212037_at	pinin, desmosome associated protein	Y09703.1	0.6	0.033471	0.74	0.021184
203718_at	neuropathy target esterase	NM_006702.1	-0.59	0.017316	-0.9	0.013764
201578_at	podocalyxin-like	NM_005397.1	0.78	0.007096	1.09	0.005218
218229_s_at	pogo transposable element with KRAB domain	NM_017542.1	1.29	0.025607	1.76	0.012919
201115_at	polymerase (DNA directed), delta 2, regulatory subunit 50kDa	NM_006230.1	1.26	0.047337	2	0.022357
212836_at	polymerase (DNA directed), delta 3	D26018.1	1.35	0.030535	2.14	0.011069
222238_s_at	polymerase (DNA directed), mu	AK023002.1	-0.41	0.15277	-0.77	0.025094
212955_s_at	polymerase (RNA) II (DNA directed) polypeptide I, 14.5kDa	AL037557	0.44	0.015863	0.72	0.00374
218016_s_at	hypothetical protein FLJ10509	NM_018119.1	0.76	0.001405	0.89	0.001066
205218_at	polymerase (RNA) III (DNA directed) polypeptide F, 39 kDa	NM_006466.1	1.53	0.018481	1.98	0.004308
220632_s_at	putative protein O-mannosyltransferase	NM_013382.1	0.47	0.025743	0.83	0.00326
208345_s_at	POU domain, class 3, transcription factor 1	NM_002699.1	2.12	0.033305	1.86	0.064981
214858_at	Homo sapiens clone 24566 mRNA sequence	AF070536.1	0.85	0.030633	0.06	0.916666
206547_s_at	protein phosphatase, EF hand calcium-binding domain 1	NM_006240.1	-0.56	0.229555	-1.01	0.009841
215280_s_at	protein tyrosine phosphatase, receptor type, f polypeptide (PTPRF), interacting protein (liprin), alpha 3	AK023850.1	-0.57	0.039026	-1.26	0.002065
214978_s_at	protein tyrosine phosphatase, receptor type, f polypeptide (PTPRF), interacting protein (liprin), alpha 4	AK023365.1	0.13	0.630976	1.67	0.012561
214374_s_at	PTPRF interacting protein, binding protein 1 (liprin beta 1)	AI962377	0.73	0.044534	0.89	0.025867
217602_at	ESTs, Moderately similar to cytokine receptor-like factor 2; cytokine receptor CRL2 precusor [Homo sapiens] [H.sapiens]	AI191118	1.09	0.063978	0.73	0.008739
203966_s_at	protein phosphatase 1A (formerly 2C), magnesium-dependent, alpha isoform	NM_021003.1	-0.62	0.007669	-1.21	0.00105
204566_at	protein phosphatase 1D magnesium-dependent, delta isoform	NM_003620.1	-0.58	0.02408	-1.21	0.000396
212686_at	KIAA1157 protein	AB032983.1	0.61	0.012181	0.8	0.011067
200726_at	protein phosphatase 1, catalytic subunit, gamma isoform	NM_002710.1	0.65	0.000847	0.85	1.3e-05
201703_s_at	protein phosphatase 1, regulatory subunit 10	NM_002714.1	-0.57	0.002038	-0.82	0.00234
212680_x_at	protein phosphatase 1, regulatory (inhibitor) subunit 14B	BE305165	0.63	0.011845	0.83	0.013935
207830_s_at	protein phosphatase 1, regulatory (inhibitor) subunit 8	NM_002713.1	0.85	0.003015	0.94	0.00441
219264_s_at	protein phosphatase 2A 48 kDa regulatory subunit	NM_013239.1	0.96	0.018601	1.04	0.009604
218852_at	hypothetical protein FLJ20644	NM_017917.1	-0.24	0.220558	-1.27	0.000177
635_s_at	protein phosphatase 2, regulatory subunit B (B56), beta isoform	L42374	0.61	0.094338	1.27	0.019487
202429_s_at	protein phosphatase 3 (formerly 2B), catalytic subunit, alpha isoform (calcineurin A alpha)	AL353950.1	-0.51	0.004507	-0.71	0.004318
201594_s_at	protein phosphatase 4, regulatory subunit 1	NM_005134.1	0.65	0.013376	0.72	1.9e-05
201979_s_at	protein phosphatase 5, catalytic subunit	NM_006247.1	0.33	0.189859	0.8	0.031276
212371_at	Homo sapiens mRNA; cDNA DKFZp586C1019 (from clone DKFZp586C1019)	AL049397.1	0.76	0.01699	0.72	0.012904
203737_s_at	KIAA0595 protein	NM_015062.1	0.99	0.014585	1.11	0.007692
209826_at	palmitoyl-protein thioesterase 2	AF020544.1	-0.68	0.084097	-1.62	0.002502
218208_at	hypothetical protein FLJ22378	NM_025078.1	0.48	0.051801	1.15	0.007643
208938_at	papillary renal cell carcinoma (translocation-associated)	BC004913.1	0.29	0.012433	0.81	0.000481
219515_at	PR domain containing 10	NM_020228.1	-0.46	0.001981	-0.78	0.000858
204117_at	prolyl endopeptidase	NM_002726.1	0.95	0.01573	1.22	0.008651
205053_at	primase, polypeptide 1, 49kDa	NM_000946.1	0.89	0.002929	1.02	0.004321
201835_s_at	protein kinase, AMP-activated, beta 1 non-catalytic subunit	NM_006253.1	-0.47	0.067303	-0.97	0.005557
202801_at	protein kinase, cAMP-dependent, catalytic, alpha	NM_002730.1	-0.36	0.234706	-0.76	0.033117
212559_at	protein kinase, cAMP-dependent, regulatory, type I, beta	AI814660	0.48	0.084929	1.32	0.014918
213093_at	Homo sapiens cDNA FLJ30869 fis, clone FEBRA2004224	AI471375	-1.05	0.022181	-1.87	7.5e-05
213010_at	protein kinase C, delta binding protein	AI088622	0.53	0.131461	1.45	0.004146
218764_at	hypothetical protein MGC5363	NM_024064.1	-0.21	0.219911	-1.06	0.038626
218236_s_at	protein kinase C, nu	NM_005813.2	0.84	0.005083	0.95	0.001581
218378_s_at	hypothetical protein FLJ13902	NM_024653.1	-0.17	0.054496	-0.79	0.008902
209323_at	protein-kinase, interferon-inducible double stranded RNA dependent inhibitor, repressor of (P58 repressor)	AF081567.1	0.5	0.012846	0.76	0.00116
204060_s_at	protein kinase, X-linked	NM_005044.1	0.73	0.014153	0.05	0.818428
217786_at	SKB1 homolog (S. pombe)	NM_006109.1	0.74	0.051493	1.07	0.015961
219408_at	hypothetical protein FLJ10640	NM_019023.1	0.73	0.013107	1.12	0.008292
201300_s_at	prion protein (p27-30) (Creutzfeld-Jakob disease, Gerstmann-Strausler-Scheinker syndrome, fatal familial insomnia)	NM_000311.1	1.22	0.015098	1.68	0.003358
215707_s_at	prion protein (p27-30) (Creutzfeld-Jakob disease, Gerstmann-Strausler-Scheinker syndrome, fatal familial insomnia)	AV725328	0.22	0.053753	0.74	0.018738
214203_s_at	proline dehydrogenase (oxidase) 1	AA074145	0.39	0.188611	1.2	0.025336
203103_s_at	nuclear matrix protein NMP200 related to splicing factor PRP19	NM_014502.1	1.22	0.006966	1.61	6.7e-05
202408_s_at	PRP31 pre-mRNA processing factor 31 homolog (yeast)	NM_015629.1	0.42	0.072811	0.76	0.023832
208447_s_at	phosphoribosyl pyrophosphate synthetase 1	NM_002764.1	0.71	0.045817	0.64	0.066667
202529_at	phosphoribosyl pyrophosphate synthetase-associated protein 1	NM_002766.1	0.63	0.000132	1.11	0.002029
219168_s_at	Rho GTPase activating protein 8	NM_017701.1	-0.62	0.050754	-1.06	0.000187
205617_at	proline-rich Gla (G-carboxyglutamic acid) polypeptide 2	NM_000951.1	-0.7	0.042333	-0.92	0.032459
208165_s_at	protease, serine, 16 (thymus)	NM_005865.1	-0.31	0.121389	-1.11	0.004748
202458_at	protease, serine, 23	NM_007173.1	0.36	0.226558	0.9	0.00177
212805_at	KIAA0367 protein	AB002365.1	-0.35	0.154849	-1.11	0.015489
222255_at	periaxin	AB046840.1	-0.47	0.033592	-0.92	0.039649
220892_s_at	phosphoserine aminotransferase	NM_021154.1	1.04	0.009091	0.73	0.027139
210126_at	pregnancy specific beta-1-glycoprotein 9	M94890.1	0.56	0.038082	1.03	0.021892
210758_at	PC4 and SFRS1 interacting protein 1	AF098482.1	1.23	0.004278	1.26	0.004123
202659_at	proteasome (prosome, macropain) subunit, beta type, 10	NM_002801.1	-0.81	0.003501	-0.87	0.019341
201198_s_at	proteasome (prosome, macropain) 26S subunit, non-ATPase, 1	AI860431	0.72	0.070765	0.79	0.0488
201388_at	proteasome (prosome, macropain) 26S subunit, non-ATPase, 3	NM_002809.1	1.22	0.047391	1.98	8.9e-05
209334_s_at	proteasome (prosome, macropain) 26S subunit, non-ATPase, 9	BC002383.1	-0.01	0.980106	-0.7	0.021745
218683_at	polypyrimidine tract binding protein 2	NM_021190.1	0.99	0.00512	0.84	0.00824
204054_at	phosphatase and tensin homolog (mutated in multiple advanced cancers 1)	NM_000314.1	1.16	0.001522	1.32	0.002217
217492_s_at	phosphatase and tensin homolog (mutated in multiple advanced cancers 1), pseudogene 1	AF023139.1	0.49	0.001749	1.06	0.002108
218083_at	prostaglandin E synthase 2	NM_025072.1	0.42	0.433481	1.27	0.04782
200730_s_at	protein tyrosine phosphatase type IVA, member 1	BF576710	-0.67	0.004841	-1.02	0.00013
209695_at	protein tyrosine phosphatase type IVA, member 3	BC003105.1	0.22	0.567743	0.87	0.04741
213795_s_at	protein tyrosine phosphatase, receptor type, A	BF740139	1.29	0.005	1.65	0.000887
221840_at	protein tyrosine phosphatase, receptor type, E	AA775177	0.45	0.043592	0.85	0.006963
209694_at	6-pyruvoyltetrahydropterin synthase	M97655.1	-0.33	0.007603	-0.8	0.001441
218670_at	pseudouridylate synthase 1	NM_025215.1	0.88	0.014832	1.06	0.006128
218984_at	hypothetical protein FLJ20485	NM_019042.1	1.64	0.034928	1.92	0.022015
214443_at	poliovirus receptor	NM_006505.1	0.54	0.047717	0.78	0.017061
203149_at	poliovirus receptor-related 2 (herpesvirus entry mediator B)	NM_002856.1	-0.55	0.018147	-0.81	0.021552
219076_s_at	peroxisomal membrane protein 2, 22kDa	NM_018663.1	0.38	0.295237	1.39	0.015999
213878_at	hypothetical protein FLJ22028	AI685944	0.03	0.866528	-1	0.014343
209123_at	quinoid dihydropteridine reductase	BC000576.1	0.51	0.063698	1.11	0.01073
212636_at	homolog of mouse quaking QKI (KH domain RNA binding protein)	AL031781	-0.42	0.085053	-0.87	0.028569
219705_at	hypothetical protein FLJ21924	NM_024774.1	0.89	0.069164	1.53	0.007927
201482_at	quiescin Q6	NM_002826.2	0.79	0.013911	1.13	0.019921
212866_at	ESTs, Highly similar to T08701 hypothetical protein DKFZp564N123.1 - human (fragment) [H.sapiens]	AI081543	0.96	0.04116	1.82	0.004149
218931_at	RAB17, member RAS oncogene family	NM_022449.1	-0.69	0.02464	-1.18	0.004186
210951_x_at	RAB27A, member RAS oncogene family	AF125393.1	-0.82	0.046302	-0.99	0.022898
208732_at	RAB2, member RAS oncogene family	NM_002865.1	-0.26	0.085417	-0.78	0.008632
206530_at	RAB30, member RAS oncogene family	NM_014488.1	0.69	0.04321	0.87	0.027033
204214_s_at	RAB32, member RAS oncogene family	NM_006834.1	0.68	0.019798	1.45	0.00503
204974_at	RAB3A, member RAS oncogene family	AA988241	-0.22	0.792784	1.11	0.034581
205924_at	RAB3B, member RAS oncogene family	BC005035.1	1	0.284698	2.62	0.048051
213531_s_at	RAB3 GTPase-ACTIVATING PROTEIN	AI040009	0.95	0.000262	1.14	0.004708
210127_at	RAB6B, member RAS oncogene family	BC002510.1	0.52	0.343942	1.29	0.00075
219057_at	hypothetical protein FLJ23282	NM_024816.1	-0.47	0.12367	-0.95	0.034208
203573_s_at	Rab geranylgeranyltransferase, alpha subunit	NM_004581.1	0.08	0.605878	-0.76	0.011912
213970_at	ESTs, Weakly similar to hypothetical protein FLJ20489 [Homo sapiens] [H.sapiens]	AA744682	-0.36	0.131578	-2.01	0.007807
206103_at	ras-related C3 botulinum toxin substrate 3 (rho family, small GTP binding protein Rac3)	NM_005052.1	0.79	0.038008	1.34	0.008998
204460_s_at	RAD1 homolog (S. pombe)	AF074717.1	0.08	0.817098	1.35	0.015763
208393_s_at	RAD50 homolog (S. cerevisiae)	NM_005732.1	0.6	0.012559	0.78	0.006814
210630_s_at	RAD52 homolog (S. cerevisiae)	AF125949.1	1.87	0.058721	3.49	0.000449
213205_s_at	KIAA0809 protein	AU159543	0.67	0.012437	0.71	0.004282
202844_s_at	ralA binding protein 1	AW025261	-0.18	0.258648	-0.81	0.00625
209050_s_at	ral guanine nucleotide dissociation stimulator	AI421559	0.68	0.008312	1.24	0.002543
204199_at	Ral guanine nucleotide exchange factor RalGPS1A	NM_014636.1	-0.54	0.107103	-1.42	0.003165
219661_at	RAN binding protein 17	NM_022897.1	-0.6	0.009433	-1.1	0.001357
212127_at	Ran GTPase activating protein 1	NM_002883.1	1.46	0.00603	2.25	0.000217
213280_at	KIAA1039 protein	AK000478.1	0.51	0.004685	1.2	0.005865
208530_s_at	retinoic acid receptor, beta	NM_016152.1	-1.15	0.109108	-2.47	0.005869
207472_at	Homo sapiens cDNA FLJ37952 fis, clone CTONG2009258	NM_014107.1	3.19	0.003853	3.74	0.0153
206221_at	RAS p21 protein activator (GTPase activating protein) 3 (Ins(1,3,4,5)P4-binding protein)	NM_007368.1	-0.77	0.049559	-0.58	0.106298
205590_at	RAS guanyl releasing protein 1 (calcium and DAG-regulated)	NM_005739.2	1.54	0.017652	1.52	0.010854
214368_at	RAS guanyl releasing protein 2 (calcium and DAG-regulated)	AI688812	0.65	0.061817	1.3	0.017523
205801_s_at	guanine nucleotide exchange factor for Rap1	NM_015376.1	-0.3	0.485701	-3.01	0.003744
219142_at	hypothetical protein MGC2827	NM_023940.1	-0.15	0.471321	-0.97	0.020194
204346_s_at	Ras association (RalGDS/AF-6) domain family 1	NM_007182.2	-0.62	0.045841	-1.52	0.001375
203132_at	retinoblastoma 1 (including osteosarcoma)	NM_000321.1	-0.39	0.094121	-0.89	0.003474
205169_at	retinoblastoma binding protein 5	NM_005057.1	0.85	0.008188	0.46	0.069092
221440_s_at	retinoblastoma binding protein 9	NM_006606.1	0.85	0.05319	1.2	0.014516
205296_at	retinoblastoma-like 1 (p107)	AL365505	1.76	0.004879	2.73	0.002082
212331_at	retinoblastoma-like 2 (p130)	NM_005611.1	0.55	0.009751	0.98	0.001509
221309_at	splicing factor (45kD)	NM_006450.1	0.98	0.020851	0.49	0.102101
212030_at	S164 protein	BE466128	0.92	0.049364	1.53	0.013683
220509_at	hypothetical protein PRO1777	NM_018605.1	-0.26	0.878645	1.74	0.032273
218593_at	hypothetical protein FLJ10377	NM_018077.1	1.05	0.018691	1.28	0.013504
212430_at	RNA-binding region (RNP1, RRM) containing 1	AL109955	1.05	0.006203	1.42	0.001397
219754_at	hypothetical protein FLJ11016	NM_018301.1	2.11	0.044521	2.93	0.019285
218035_s_at	RNA-binding protein	NM_019027.1	-0.55	0.005615	-0.72	0.002
209497_s_at	hypothetical protein similar to RNA-binding protein lark	BC003503.1	-0.81	0.030904	-1.87	0.001515
201395_at	RNA binding motif protein 5	NM_005778.1	0.7	0.022663	0.91	0.019319
207266_x_at	RNA binding motif, single stranded interacting protein 1	NM_016837.1	0.56	0.003835	0.95	0.000695
215253_s_at	Homo sapiens cDNA FLJ37750 fis, clone BRHIP2023272	AL049369.1	-1.03	0.038222	-1.46	0.009583
218352_at	CLLL7 protein	NM_018191.1	-0.29	0.312921	-0.82	0.011066
214281_s_at	zinc finger protein 363	AA524525	-0.11	0.394167	-0.74	0.001303
201063_at	reticulocalbin 1, EF-hand calcium binding domain	NM_002901.1	1.23	0.000701	1.46	0.000253
217775_s_at	androgen-regulated short-chain dehydrogenase/reductase 1	NM_016026.1	0.65	0.000191	0.78	0.000104
222203_s_at	PAN2 protein	AK023625.1	1.33	0.01123	1.48	0.003346
205091_x_at	RecQ protein-like (DNA helicase Q1-like)	NM_002907.1	-0.39	0.017241	-0.97	0.003291
205645_at	RALBP1 associated Eps domain containing 2	NM_004726.1	-0.12	0.645638	-0.99	0.043227
213296_at	peroxisome biogenesis factor 10	BF339133	-0.32	0.162269	-0.83	0.003909
218194_at	small fragment nuclease	NM_015523.1	0.82	0.002057	0.87	0.0031
212646_at	KIAA0084 protein	D42043.1	0.67	0.085988	1.57	0.017998
202963_at	regulatory factor X, 5 (influences HLA class II expression)	AW027312	-0.68	0.081263	-1.47	0.00057
204319_s_at	regulator of G-protein signalling 10	NM_002925.2	1.39	0.00032	1.75	0.000188
209324_s_at	regulator of G-protein signalling 16	BF304996	0.43	0.089377	0.86	0.01294
202388_at	regulator of G-protein signalling 2, 24kDa	NM_002923.1	0.9	0.040962	1.32	0.011983
204402_at	chromosome 22 open reading frame 3	NM_012265.1	-0.74	0.003204	-1.26	0.00074
218686_s_at	hypothetical protein FLJ22357 similar to epidermal growth factor receptor-related protein	NM_022450.1	-0.34	0.118957	-0.8	0.00724
219202_at	hypothetical protein FLJ22341	NM_024599.1	1.11	0.007771	1.55	0.008688
201452_at	Ras homolog enriched in brain 2	AW138374	-0.26	0.300796	-0.78	0.02847
212099_at	ras homolog gene family, member B	AI263909	0.77	0.023376	1.07	0.015505
209441_at	Rho-related BTB domain containing 2	AY009093.1	0.3	0.307841	0.85	0.038731
209885_at	ras homolog gene family, member D	BC001338.1	0.72	0.02682	1.29	0.003649
218323_at	hypothetical protein FLJ11040	NM_018307.1	0.89	0.029338	1.4	0.006611
214700_x_at	DKFZP434D193 protein	AK000323.1	0.92	0.007303	1.26	0.01023
35685_at	ring finger protein 1	Z14000	0.57	0.009268	0.77	0.004199
218598_at	Rad50-interacting protein 1	NM_021930.1	1.45	0.007313	2.11	0.00275
218535_s_at	hypothetical protein FLJ11159	NM_018343.1	0.45	0.124879	1.77	0.005899
209941_at	receptor (TNFRSF)-interacting serine-threonine kinase 1	U50062.1	-0.76	0.026087	-0.44	0.050744
209882_at	Ras-like without CAAX 1	AF084462.1	-0.72	0.011406	-0.91	0.000633
220329_s_at	hypothetical protein FLJ20627	NM_017909.1	-0.27	0.386494	-1.05	0.001229
205158_at	ribonuclease, RNase A family, 4	NM_002937.1	-0.3	0.178903	-0.92	0.012763
213566_at	ribonuclease, RNase A family, k6	NM_005615.1	-0.03	0.908478	-0.74	0.039925
210056_at	GTP-binding protein	U69563	-1.32	0.016571	-2.06	0.00193
212724_at	ras homolog gene family, member E	BG054844	0.72	0.000334	0.69	0.000904
208632_at	ring finger protein 10	AL578551	0.91	0.046754	1.16	0.017967
202636_at	zinc finger protein 103 homolog (mouse)	NM_005667.1	-0.45	0.018369	-0.75	0.013343
218738_s_at	STRIN protein	NM_016271.1	0.6	0.017422	0.97	0.003657
201823_s_at	ring finger protein 14	NM_004290.1	-0.57	0.082614	-0.92	0.027514
212155_at	nuclear receptor co-repressor 1	AA085748	1.77	0.002777	2.53	4.5e-05
205215_at	ring finger protein 2	NM_007212.1	1.02	0.008727	1.08	0.00238
221273_s_at	hypothetical protein DKFZp761H1710	NM_031297.1	-3.05	0.303578	-1.81	0.006519
219303_at	hypothetical protein FLJ13449	NM_024546.1	0.64	0.002052	0.91	0.000216
217642_at	ring finger protein 40	AI379492	0.94	0.026585	1.24	0.078259
218704_at	hypothetical protein FLJ20315	NM_017763.1	0.67	0.021809	1.28	4.9e-05
221909_at	hypothetical protein FLJ14627	BF984207	-0.63	0.128505	-1.69	0.020527
208270_s_at	arginyl aminopeptidase (aminopeptidase B)	NM_020216.2	0.19	0.315731	0.7	0.006771
207223_s_at	ROD1 regulator of differentiation 1 (S. pombe)	NM_005156.1	0.13	0.747756	0.83	0.049641
218394_at	hypothetical protein FLJ22386	NM_024589.1	-0.32	0.016139	-0.86	0.021195
211057_at	receptor tyrosine kinase-like orphan receptor 1	BC006374.1	1.62	0.002175	1.44	0.013062
210426_x_at	RAR-related orphan receptor A	U04897.1	-0.85	0.01401	-1.04	0.029149
218842_at	hypothetical protein FLJ21908	NM_024604.1	0.57	0.008344	0.75	0.003183
221614_s_at	rabphilin 3A-like (without C2 domains)	BC005153.1	1.15	0.003964	2.29	0.00019
221989_at	ribosomal protein L10	AW057781	0.47	0.108875	0.83	0.019634
210822_at	Human RPL13-2 pseudogene mRNA, complete cds	U72513.1	-0.23	0.354746	-0.91	0.009825
200962_at	Homo sapiens cDNA FLJ36224 fis, clone THYMU2000990	AI348010	-0.55	0.029402	-0.81	0.000579
213459_at	Homo sapiens cDNA FLJ13357 fis, clone PLACE1000061, weakly similar to Human ribosomal protein L37a mRNA sequence	AU155515	1.06	0.068134	1.66	0.012443
207489_at	hypothetical protein FLJ12331	NM_024986.1	-4.19	0.017304	-0.31	0.093576
204632_at	ribosomal protein S6 kinase, 90kDa, polypeptide 4	NM_003942.1	0.63	0.038133	1.07	0.043058
218909_at	ribosomal protein S6 kinase, 52kDa, polypeptide 1	NM_012424.1	-0.49	0.157114	-0.94	0.016764
218088_s_at	Rag C protein	NM_022157.1	-0.24	0.331175	-0.71	0.045619
212647_at	related RAS viral (r-ras) oncogene homolog	NM_006270.1	0.41	0.155292	0.99	0.017934
212589_at	related RAS viral (r-ras) oncogene homolog 2	BG168858	0.8	0.001778	1.07	0.004764
201203_s_at	ribosome binding protein 1 homolog 180kDa (dog)	AI921320	-0.21	0.355455	-0.77	0.033562
202937_x_at	CGI-96 protein	AL022316	0.5	0.052528	1.02	0.004704
203171_s_at	KIAA0409 protein	NM_015324.1	0.25	0.139398	0.86	0.003733
219507_at	hypothetical protein LOC51319	NM_016625.1	1.42	0.001948	1.91	0.001343
203594_at	RTC domain containing 1	NM_003729.1	-0.37	0.090772	-0.7	0.017811
201614_s_at	RuvB-like 1 (E. coli)	NM_003707.1	0.33	0.177979	0.75	0.010705
219598_s_at	PTD013 protein	NM_016104.1	0.83	0.020019	1.04	0.007102
213555_at	hypothetical protein MGC13523	AL049699	-0.49	0.148032	-0.96	0.014809
218377_s_at	chromosome 21 open reading frame 6	NM_016940.1	0.47	0.065824	0.83	0.009391
201844_s_at	RING1 and YY1 binding protein	W84482	0.63	0.008188	0.86	0.001568
205485_at	ryanodine receptor 1 (skeletal)	NM_000540.1	0.5	0.185373	1.16	9.4e-05
202598_at	S100 calcium binding protein A13	NM_005979.1	-0.92	0.006251	-1.07	0.003504
204351_at	S100 calcium binding protein P	NM_005980.1	1.19	0.001495	0.82	0.125538
205449_at	protein predicted by clone 23627	NM_013299.1	0.65	0.026143	0.72	0.017708
213262_at	spastic ataxia of Charlevoix-Saguenay (sacsin)	AI932370	1	0.048838	1.84	0.002358
220793_at	sarcoma antigen	NM_018666.1	0.01	0.993775	2.06	0.013869
213283_s_at	sal-like 2 (Drosophila)	BG285616	0.64	0.01302	1.49	1e-06
220367_s_at	hypothetical protein FLJ12761	NM_024545.1	-0.48	0.001465	-0.8	0.001174
200069_at	squamous cell carcinoma antigen recognised by T cells 3	NM_014706.1	0.87	0.045479	0.85	0.047491
218276_s_at	WW45 protein	NM_021818.1	0.65	0.024074	0.9	0.003471
206667_s_at	secretory carrier membrane protein 1	AF005037.1	0.83	0.028972	1.5	0.005088
222177_s_at	SCAN domain containing 2	AF244812	-0.89	0.110297	-1.41	0.046065
209741_x_at	zinc finger protein 291	AF119814.1	-0.59	0.02586	-0.78	0.008177
219416_at	scavenger receptor class A, member 3	NM_016240.1	0.72	0.105328	1.12	0.001811
201825_s_at	CGI-49 protein	AL572542	0.68	0.038285	1.15	0.012184
205697_at	secretagogin, EF-hand calcium binding protein	NM_006998.1	-0.66	0.026389	-1.2	0.007229
218793_s_at	sex comb on midleg-like 1 (Drosophila)	NM_006746.1	-0.76	0.010832	-0.96	0.00397
210853_at	sodium channel, voltage-gated, type XII, alpha polypeptide	AF150882.1	0.73	0.022952	0.47	0.169239
204722_at	voltage-gated sodium channel beta-3 subunit (scn3b gene)	NM_018400.1	-0.09	0.636643	-1.23	0.026081
218672_at	hypothetical protein MGC3180	NM_024041.1	-0.34	0.054498	-1.11	0.008867
218217_at	likely homolog of rat and mouse retinoid-inducible serine carboxypeptidase	NM_021626.1	-0.52	0.051496	-0.98	0.008085
201462_at	KIAA0193 gene product	NM_014766.1	0.68	0.015852	0.95	0.01666
221026_s_at	scratch homolog 1, zinc finger protein (Drosophila)	NM_031309.1	0.48	0.17555	0.86	0.024939
219197_s_at	CEGP1 protein	AI424243	-1.02	0.163957	-2.53	0.006702
221220_s_at	hypothetical protein FLJ10074	NM_017988.1	-0.72	0.126842	-1.29	0.000794
205607_s_at	hypothetical protein LOC57147	NM_020423.1	-0.6	0.105327	-1.1	0.003988
201286_at	syndecan 1	Z48199	1.32	0.047434	2.2	0.019471
213398_s_at	HCDI protein	AI347090	-0.45	0.054487	-1.17	0.001853
218703_at	sec22 homolog	NM_012430.1	0.71	0.076905	0.88	0.046548
212900_at	SEC24 related gene family, member A (S. cerevisiae)	BE645231	-0.3	0.0775	-0.76	0.004688
202375_at	SEC24 related gene family, member D (S. cerevisiae)	NM_014822.1	-0.09	0.425067	-1.27	0.000916
212314_at	KIAA0746 protein	AB018289.1	1.87	5.7e-05	2.03	2.3e-05
219039_at	sema domain, immunoglobulin domain (Ig), transmembrane domain (TM) and short cytoplasmic domain, (semaphorin) 4C	NM_017789.1	0.58	0.006629	1.07	0.000996
210124_x_at	sema domain, immunoglobulin domain (Ig), transmembrane domain (TM) and short cytoplasmic domain, (semaphorin) 4F	AL136552.1	0.68	0.032853	0.93	0.004041
213169_at	Homo sapiens cDNA FLJ12815 fis, clone NT2RP2002546	BG109855	-0.01	0.95909	-0.82	0.021949
202319_at	SUMO-1-specific protease	NM_015571.1	0.75	0.181215	1.12	0.013376
208939_at	selenium donor protein	BC000941.1	1	0.017404	0.76	0.015616
201427_s_at	selenoprotein P, plasma, 1	NM_005410.1	-0.32	0.295211	-1.3	0.019631
201194_at	selenoprotein W, 1	NM_003009.1	-0.58	0.061347	-0.71	0.038967
217977_at	selenoprotein X, 1	NM_016332.1	-0.58	0.001464	-0.79	0.000478
210076_x_at	PAI-1 mRNA-binding protein	AF151813.1	0.83	0.021137	1.09	0.012316
220626_at	serine (or cysteine) proteinase inhibitor, clade A (alpha-1 antiproteinase, antitrypsin), member 10	NM_016186.1	-0.57	0.053019	-0.98	0.01496
206325_at	serine (or cysteine) proteinase inhibitor, clade A (alpha-1 antiproteinase, antitrypsin), member 6	NM_001756.2	-1.23	0.064142	-1.51	0.036015
216257_at	UV-B repressed sequence, HUR 7	BE148534	-0.14	0.827346	-3.21	0.02307
211474_s_at	Homo sapiens, clone MGC:10846 IMAGE:3616550, mRNA, complete cds	BC004948.1	0.3	0.057302	0.91	0.001541
212190_at	serine (or cysteine) proteinase inhibitor, clade E (nexin, plasminogen activator inhibitor type 1), member 2	AL541302	0.89	0.022723	0.93	0.024095
205352_at	serine (or cysteine) proteinase inhibitor, clade I (neuroserpin), member 1	NM_005025.1	-1.08	0.059011	-2.13	0.00296
213153_at	KIAA1076 protein	AB028999.1	-0.78	0.027056	-0.74	0.002704
212493_s_at	Huntingtin interacting protein B	AI761110	0.7	0.030061	1.02	0.015706
219751_at	hypothetical protein FLJ21148	NM_024860.1	1.37	0.001592	1.31	0.002317
206554_x_at	SET domain and mariner transposase fusion gene	NM_006515.1	1.84	0.008141	1.51	0.029233
203818_s_at	splicing factor 3a, subunit 3, 60kDa	NM_006802.1	0.78	0.081313	1.02	0.035318
200687_s_at	splicing factor 3b, subunit 3, 130kDa	NM_012426.1	0.88	0.047011	1.09	0.028953
36545_s_at	KIAA0542 gene product	AB011114	0.6	0.032092	1.09	0.026513
207468_s_at	secreted frizzled-related protein 5	NM_003015.2	0.28	0.422559	0.85	0.004076
214354_x_at	TXK tyrosine kinase	T91506	-0.94	0.022499	-1.03	0.144311
218392_x_at	hypothetical protein FLJ12876	NM_022754.1	0.44	0.006836	0.81	0.006072
201739_at	serum/glucocorticoid regulated kinase	NM_005627.1	-0.73	0.003159	-1.3	0.000601
203320_at	lymphocyte adaptor protein	NM_005475.1	1.59	0.009411	1.33	0.000687
207351_s_at	SH2 domain protein 2A	NM_003975.1	0.84	0.005957	1.47	0.016099
219513_s_at	SH2 domain containing 3A	NM_005490.1	0.32	0.225149	0.74	0.036096
201811_x_at	SH3-domain binding protein 5 (BTK-associated)	NM_004844.1	0.76	0.007109	0.96	0.005533
209090_s_at	SH3-domain GRB2-like endophilin B1	AL049597	0.79	0.031363	0.73	0.088777
213308_at	SH3 and multiple ankyrin repeat domains 2	AB028945.1	0.23	0.1146	0.76	0.011779
202276_at	Deleted in split-hand/split-foot 1 region	NM_006304.1	0.42	0.078472	0.78	0.000123
214095_at	serine hydroxymethyltransferase 2 (mitochondrial)	AW190316	0.89	0.006544	0.15	0.361316
206664_at	sucrase-isomaltase	NM_001041.1	-1.71	0.05008	-2.99	0.005454
56256_at	CGI-40 protein	AA150165	0.71	0.018513	1.06	0.008064
206520_x_at	sialic acid binding Ig-like lectin 6	NM_001245.1	0.62	0.102005	1.23	0.012958
216537_s_at	sialic acid binding Ig-like lectin 7	AJ130713.1	0.56	0.112774	0.77	0.029524
213034_at	KIAA0999 protein	AB023216.1	0.71	0.006242	0.74	0.002257
204666_s_at	hypothetical protein FLJ21168	NM_025073.1	-0.33	0.295171	-0.92	0.0231
220605_s_at	sirtuin silent mating type information regulation 2 homolog 2 (S. cerevisiae)	NM_012237.2	-0.51	0.108594	-0.7	0.049276
221562_s_at	sirtuin silent mating type information regulation 2 homolog 3 (S. cerevisiae)	AF083108.2	0.29	0.214523	0.98	0.035296
218797_s_at	sirtuin silent mating type information regulation 2 homolog 7 (S. cerevisiae)	NM_016538.1	-0.96	0.002156	-1.44	0.000578
217640_x_at	hypothetical protein MGC:10200	BF038461	-0.25	0.448646	-1.21	0.016071
212896_at	KIAA0052 protein	D29641.2	0.56	0.028706	0.72	0.019674
207254_at	solute carrier family 15 (oligopeptide transporter), member 1	NM_005073.1	0.35	0.043357	1.02	0.000282
202856_s_at	solute carrier family 16 (monocarboxylic acid transporters), member 3	NM_004207.1	0.78	0.03554	1.82	0.007481
205234_at	solute carrier family 16 (monocarboxylic acid transporters), member 4	NM_004696.1	0.9	0.001278	0.99	0.000706
206600_s_at	solute carrier family 16 (monocarboxylic acid transporters), member 5	NM_004695.1	0.32	0.077179	0.76	0.001536
207057_at	solute carrier family 16 (monocarboxylic acid transporters), member 7	NM_004731.1	0.75	0.016068	-1.15	0.482694
221041_s_at	solute carrier family 17 (anion/sugar transporter), member 5	NM_012434.1	-1.03	0.004273	-1.81	9e-06
211576_s_at	solute carrier family 19 (folate transporter), member 1	BC003068.1	1.29	0.00161	1.79	0.001196
202800_at	solute carrier family 1 (glial high affinity glutamate transporter), member 3	NM_004172.1	-0.22	0.022524	-0.99	0.01133
209610_s_at	solute carrier family 1 (glutamate/neutral amino acid transporter), member 4	BF340083	1.71	0.003635	1.28	0.009465
221106_at	hBOIT for potent brain type organic ion transporter	NM_016609.1	-0.5	0.218583	-0.79	0.005129
205896_at	solute carrier family 22 (organic cation transporter), member 4	NM_003059.1	-0.01	0.969262	-0.94	0.009974
211572_s_at	solute carrier family 23 (nucleobase transporters), member 1	AF092511.1	1.02	0.017559	0.83	0.024806
203340_s_at	solute carrier family 25 (mitochondrial carrier, Aralar), member 12	NM_003705.1	0.93	0.203638	1.87	0.047581
218653_at	solute carrier family 25 (mitochondrial carrier; ornithine transporter) member 15	NM_014252.1	1.02	0.014251	1.32	0.006378
209910_at	solute carrier family 25 (mitochondrial carrier; Graves disease autoantigen), member 16	M31659.1	-0.9	0.055383	-1.54	0.00979
203658_at	solute carrier family 25 (carnitine/acylcarnitine translocase), member 20	BC001689.1	-0.86	0.007527	-1.65	0.000111
221432_s_at	putative mitochondrial solute carrier	NM_031212.1	-0.78	0.001639	-1.17	0.003404
221920_s_at	hypothetical protein PRO1584	BE677761	-0.3	0.244161	-0.7	0.041342
217961_at	hypothetical protein FLJ20551	NM_017875.1	-0.4	0.034073	-0.72	0.002388
212683_at	KIAA0446 gene product	AL526243	-0.41	0.03939	-1.11	0.00154
205097_at	solute carrier family 26 (sulfate transporter), member 2	AI025519	0.3	0.239756	0.72	0.037797
201802_at	solute carrier family 29 (nucleoside transporters), member 1	NM_004955.1	0.89	0.03956	1.38	0.000408
219344_at	hypothetical protein FLJ11160	NM_018344.1	0.81	0.01078	1.03	0.005248
201250_s_at	solute carrier family 2 (facilitated glucose transporter), member 1	NM_006516.1	0.8	0.004548	1.81	5.1e-05
204430_s_at	solute carrier family 2 (facilitated glucose/fructose transporter), member 5	NM_003039.1	0.46	0.225849	1.05	0.032949
218985_at	solute carrier family 2, (facilitated glucose transporter) member 8	NM_014580.1	0.24	0.182191	0.73	0.016142
212907_at	Human hbc647 mRNA sequence	AI972416	-0.73	0.024591	-1.58	0.01172
204204_at	solute carrier family 31 (copper transporters), member 2	NM_001860.1	-0.14	0.523957	-0.99	0.012253
203306_s_at	solute carrier family 35 (CMP-sialic acid transporter), member 1	NM_006416.1	1.16	0.058245	2.34	0.017188
207439_s_at	solute carrier family 35 (UDP-galactose transporter), member 2	NM_005660.1	-0.61	0.021821	-0.79	0.019009
218519_at	hypothetical protein FLJ20730	NM_017945.1	-0.35	0.07015	-0.95	0.000948
202433_at	UDP-galactose transporter related	NM_005827.1	0.75	0.003312	0.83	0.001521
218826_at	novel protein	NM_017515.1	0.67	0.045195	0.86	0.004138
220786_s_at	solute carrier family 38, member 4	NM_018018.1	-0.92	0.074279	-1.72	0.014554
220413_at	solute carrier family 39 (zinc transporter), member 2	NM_014579.1	1.14	0.008741	1.99	0.002077
202089_s_at	LIV-1 protein, estrogen regulated	NM_012319.2	-0.46	0.109475	-1.11	0.044494
205799_s_at	solute carrier family 3 (cystine, dibasic and neutral amino acid transporters, activator of cystine, dibasic and neutral amino acid transport), member 1	M95548.1	-0.2	0.492854	-1.93	0.004492
219175_s_at	hypothetical protein FLJ20473	NM_017836.1	-0.42	0.009431	-1.59	0.000609
204394_at	prostate cancer overexpressed gene 1	NM_003627.1	0.94	0.006434	0.54	0.080261
203908_at	solute carrier family 4, sodium bicarbonate cotransporter, member 4	NM_003759.1	-0.39	0.09671	-0.94	0.00082
207056_s_at	solute carrier family 4, sodium bicarbonate cotransporter, member 8	NM_004858.1	-0.34	0.265719	-0.97	0.00414
217214_s_at	Consensus includes gb:AB022847.1 /DEF=Homo sapiens mRNA for norepinephrine transporter isoform 2, partial cds. /FEA=mRNA /PROD=norepinephrine transporter isoform 2 /DB_XREF=gi:5360690 /UG=Hs.225971 Homo sapiens mRNA for norepinephrine transporter isoform 2, partial cds	AB022847.1	4.98	0.002903	2.6	0.199201
207519_at	solute carrier family 6 (neurotransmitter transporter, serotonin), member 4	NM_001045.1	1.18	0.003503	0.94	0.012809
212290_at	Homo sapiens mRNA; cDNA DKFZp564D016 (from clone DKFZp564D016)	AW452623	1.55	0.000477	1.24	0.001439
207528_s_at	solute carrier family 7, (cationic amino acid transporter, y+ system) member 11	NM_014331.1	1.5	0.027555	0.76	0.020846
203578_s_at	solute carrier family 7 (cationic amino acid transporter, y+ system), member 6	NM_003983.1	0.35	0.038952	0.73	0.011972
211116_at	solute carrier family 9 (sodium/hydrogen exchanger), isoform 2	AF073299.1	0.88	0.004647	1.03	0.024936
220650_s_at	solute carrier family 9 (sodium/hydrogen exchanger), isoform 5	NM_004594.1	-0.76	0.007017	-0.59	0.316949
212947_at	KIAA0939 protein	AL031685	-0.19	0.16955	-1.03	0.002145
219911_s_at	solute carrier family 21 (organic anion transporter), member 12	NM_016354.1	0.68	0.032872	1.8	0.001281
218284_at	DKFZP586N0721 protein	NM_015400.1	0.51	0.032867	0.74	0.0038
203874_s_at	SWI/SNF related, matrix associated, actin dependent regulator of chromatin, subfamily a, member 1	NM_003069.1	-0.76	0.001047	-0.72	0.000711
212167_s_at	SWI/SNF related, matrix associated, actin dependent regulator of chromatin, subfamily b, member 1	AK021419.1	0.64	0.007065	0.86	0.001162
209518_at	SWI/SNF related, matrix associated, actin dependent regulator of chromatin, subfamily d, member 1	AI869240	0.53	0.105197	1.09	0.008801
211989_at	SWI/SNF related, matrix associated, actin dependent regulator of chromatin, subfamily e, member 1	NM_003079.1	0.5	0.002034	0.84	0.000335
213253_at	SMC2 structural maintenance of chromosomes 2-like 1 (yeast)	AU154486	0.91	0.048862	0.88	0.047256
212926_at	KIAA0594 protein	AB011166.1	0.12	0.621193	-0.74	0.0428
222270_at	KIAA1387 protein	BG540048	-0.2	0.194848	-1.27	0.013263
203852_s_at	survival of motor neuron 1, telomeric	NM_000344.2	0.63	0.000921	0.79	0.002733
210357_s_at	chromosome 20 open reading frame 16	BC000669.1	-0.31	0.102498	-0.73	0.00562
216230_x_at	sphingomyelin phosphodiesterase 1, acid lysosomal (acid sphingomyelinase)	M59917	-1	0.018837	-0.85	0.035645
213624_at	acid sphingomyelinase-like phosphodiesterase	AA873600	-0.43	0.053007	-1.07	0.003748
205309_at	acid sphingomyelinase-like phosphodiesterase	NM_014474.1	0.9	0.029742	0.7	0.060852
214544_s_at	synaptosomal-associated protein, 23kDa	NM_003825.1	-0.41	0.147936	-0.77	0.002436
218327_s_at	synaptosomal-associated protein, 29kDa	NM_004782.1	-0.39	0.022679	-0.9	0.000838
205443_at	small nuclear RNA activating complex, polypeptide 1, 43kDa	NM_003082.1	0.77	0.035207	0.76	0.017621
204104_at	small nuclear RNA activating complex, polypeptide 2, 45kDa	NM_003083.1	0.75	0.055008	1.64	0.004385
210465_s_at	small nuclear RNA activating complex, polypeptide 3, 50kDa	U71300.1	1	0.027812	1.66	0.002523
205658_s_at	small nuclear RNA activating complex, polypeptide 4, 190kDa	NM_003086.1	0.85	0.007849	0.51	0.004414
201770_at	small nuclear ribonucleoprotein polypeptide A	NM_004596.1	0.46	0.082932	0.77	0.027732
202567_at	small nuclear ribonucleoprotein D3 polypeptide 18kDa	NM_004175.1	0.45	0.009485	1	0.000632
220487_at	syntrophin, gamma 2	NM_018968.1	-1	0.168641	-0.85	0.027999
201716_at	sorting nexin 1	NM_003099.1	0.25	0.078561	0.8	0.00208
220140_s_at	sorting nexin 11	NM_013323.1	-0.41	0.010023	-0.84	0.002378
205482_x_at	sorting nexin 15	NM_013306.1	0.78	0.02501	1.17	0.020529
[truncated: 434 more rows]
