# Supplementary material for: Epithelial Cell Proliferation Arrest Induced by Lactate and Acetate from Lactobacillus casei and Bifidobacterium breve
Source: PLoS One. 2013 Apr 30;8(4):e63053. doi: 10.1371/journal.pone.0063053 (PMC3639975; doi:10.1371/journal.pone.0063053)
Supplement: Table S2 — Genes encoding key factors of the cell cycle were affected by L. casei and B. breve co-culturing. SLR value indicates the difference in Log2 between the signals of Caco-2 cultivated with bacteria (L. casei or B. breve) and Caco-2 cells alone and their associated p-values. (XLS) [file pone.0063053.s002.xls]

## Sheet:  compare result
probe set	Gene Symbol	Accession	Lc SLR	Lc FC	Lc P value	Bb SLR	Bb FC	Bb P value	Gene Title	go biological process term
201302_at	ANXA4	NM_001153.2	0.51	1.42405	0.089457	0.81	1.75321	0.021457	annexin A4	anti-apoptosis
202300_at	HBXIP	NM_006402.1	0.17	1.12506	0.27437	0.85	1.8025	0.000221	hepatitis B virus x interacting protein	anti-apoptosis
219072_at	BCL7C	NM_004765.1	0.84	1.79005	0.006893	0.96	1.94531	0.006914	B-cell CLL/lymphoma 7C	apoptosis
219002_at	FASTKD1	NM_024622.1	1.37	2.58471	0.022738	2.59	6.02099	0.008854	FAST kinase domains 1	apoptosis
216996_s_at	FASTKD2	AK021557.1	0.67	1.59107	0.035668	0.85	1.8025	0.017353	FAST kinase domains 2	apoptosis
212856_at	GRAMD4	AB018310.1	0.46	1.37554	0.028809	0.86	1.81504	0.002934	GRAM domain containing 4	apoptosis
212123_at	TCTN3	AL050022.1	0.45	1.36604	0.049918	0.77	1.70527	0.020504	tectonic family member 3	apoptosis
213100_at	UNC5B	AA127885	0.32	1.24833	0.195201	1.22	2.32947	0.005653	unc-5 homolog B (C. elegans)	apoptosis
218698_at	APIP	NM_015957.1	-0.01	-1.00696	0.87974	-0.82	-1.76541	0.002354	APAF1 interacting protein	apoptosis
221241_s_at	BCL2L14	NM_030766.1	-0.61	-1.52626	0.0336	-1.6	-3.03143	0.003753	BCL2-like 14 (apoptosis facilitator)	apoptosis
219270_at	CHAC1	NM_024111.1	1.59	3.01049	0.010048	-0.25	-1.18921	0.486378	ChaC, cation transport regulator homolog 1 (E. coli)	apoptosis
201636_at	FXR1	AI990766	0.63	1.54756	0.005338	1	2	0.000463	fragile X mental retardation, autosomal homolog 1	apoptosis
219043_s_at	LOC285359 /// PDCL3	NM_024065.1	-0.27	-1.20581	0.017668	-1.17	-2.25012	0.010182	phosducin-like 3 pseudogene /// phosducin-like 3	apoptosis
218323_at	RHOT1	NM_018307.1	0.89	1.85318	0.029338	1.4	2.63902	0.006611	ras homolog gene family, member T1	apoptosis
207468_s_at	SFRP5	NM_003015.2	0.28	1.21419	0.422559	0.85	1.8025	0.004076	secreted frizzled-related protein 5	apoptosis
204352_at	TRAF5	NM_004619.1	1.01	2.01391	0.016996	1.3	2.46229	0.021547	TNF receptor-associated factor 5	apoptosis
217750_s_at	UBE2Z	NM_023079.1	0.16	1.11729	0.169082	0.71	1.6358	7.6e-05	ubiquitin-conjugating enzyme E2Z	apoptosis
214960_at	API5	AF229253.1	0.99	1.98618	0.100962	1.44	2.71321	0.032811	apoptosis inhibitor 5	apoptosis /// anti-apoptosis
219366_at	AVEN	NM_020371.1	0.95	1.93187	0.046157	1.14	2.20381	0.018315	apoptosis, caspase activation inhibitor	apoptosis /// anti-apoptosis
211475_s_at	BAG1	AF116273.1	-0.62	-1.53688	0.013783	-1.28	-2.42839	0.000267	BCL2-associated athanogene	apoptosis /// anti-apoptosis
210538_s_at	BIRC3	U37546.1	0.19	1.14076	0.821255	2.28	4.85678	0.031156	baculoviral IAP repeat-containing 3	apoptosis /// anti-apoptosis
201631_s_at	IER3	NM_003897.1	0.12	1.08673	0.476827	1.4	2.63902	0.006024	immediate early response 3	apoptosis /// anti-apoptosis
210101_x_at	SH3GLB1	AF257318.1	0.53	1.44393	0.002166	0.82	1.76541	0.000583	SH3-domain GRB2-like endophilin B1	apoptosis /// anti-apoptosis
208296_x_at	TNFAIP8	NM_014350.1	0.9	1.86607	0.002098	1.52	2.86791	0.000797	tumor necrosis factor, alpha-induced protein 8	apoptosis /// anti-apoptosis
205848_at	GAS2	NM_005256.1	-1.98	-3.94493	0.017839	-2.96	-7.78124	0.000391	growth arrest-specific 2	apoptosis /// apoptosis
212594_at	PDCD4	N92498	-0.49	-1.40444	0.156572	-0.84	-1.79005	0.021538	programmed cell death 4 (neoplastic transformation inhibitor)	apoptosis /// apoptosis
209294_x_at	TNFRSF10B	BC001281.1	0.46	1.37554	0.160104	0.82	1.76541	0.021721	tumor necrosis factor receptor superfamily, member 10b	apoptosis /// apoptosis
221147_x_at	WWOX	NM_018560.2	-0.92	-1.89212	0.001264	-0.86	-1.81504	0.003004	WW domain containing oxidoreductase	apoptosis /// induction of apoptosis
213516_at	AKAP13	AF126008.1	-1.46	-2.75108	0.32798	-3.41	-10.6295	0.004736	A kinase (PRKA) anchor protein 13	apoptosis /// induction of apoptosis
205780_at	BIK	NM_001197.2	0.29	1.22264	0.150301	0.76	1.69349	0.000182	BCL2-interacting killer (apoptosis-inducing)	apoptosis /// induction of apoptosis
221478_at	BNIP3L	AL132665.1	0.66	1.58008	0.006068	1.18	2.26577	0.000761	BCL2/adenovirus E1B 19kDa interacting protein 3-like	apoptosis /// induction of apoptosis
219275_at	PDCD5	NM_004708.1	0.57	1.48452	0.025279	0.79	1.72907	0.009965	programmed cell death 5	apoptosis /// induction of apoptosis
217997_at	PHLDA1	AA576961	0.92	1.89212	0.051179	1.67	3.18215	0.008477	pleckstrin homology-like domain, family A, member 1	apoptosis /// induction of apoptosis
212805_at	PRUNE2	AB002365.1	-0.35	-1.27456	0.154849	-1.11	-2.15846	0.015489	prune homolog 2 (Drosophila)	apoptosis /// induction of apoptosis
213882_at	TM2D1	AA012917	-0.58	-1.49485	0.117097	-1.27	-2.41162	0.018426	TM2 domain containing 1	apoptosis /// induction of apoptosis
213524_s_at	G0S2	NM_015714.1	1.06	2.08493	0.008555	0.85	1.8025	0.036298	G0/G1switch 2	cell cycle
209484_s_at	NSL1	AF201941.1	0.99	1.98618	0.001508	1.43	2.69447	0.000763	NSL1, MIND kinetochore complex component, homolog (S. cerevisiae)	cell cycle
219168_s_at	PRR5	NM_017701.1	-0.62	-1.53688	0.050754	-1.06	-2.08493	0.000187	proline rich 5 (renal)	cell cycle
209000_s_at	SEPT8	BC001329.1	0.33	1.25701	0.274971	1.05	2.07053	0.025665	septin 8	cell cycle
212891_s_at	GADD45GIP1	BC004944.1	1.01	2.01391	0.007406	1.45	2.73208	0.005476	growth arrest and DNA-damage-inducible, gamma interacting protein 1	cell cycle
202388_at	RGS2	NM_002923.1	0.9	1.86607	0.040962	1.32	2.49666	0.011983	regulator of G-protein signaling 2, 24kDa	cell cycle
207841_at	SPIN2A	NM_019003.1	1.18	2.26577	0.037928	-1.13	-2.18859	0.571169	spindlin family, member 2A	cell cycle
202293_at	STAG1	NM_005862.1	-0.56	-1.47427	0.069328	-1.36	-2.56685	0.001709	stromal antigen 1	cell cycle
213599_at	OIP5	BE045993	-0.46	-1.37554	0.029993	-0.8	-1.7411	0.002725	Opa interacting protein 5	cell cycle /// mitosis
205449_at	SAC3D1	NM_013299.1	0.65	1.56917	0.026143	0.72	1.64718	0.017708	SAC3 domain containing 1	cell cycle /// mitosis
213253_at	SMC2	AU154486	0.91	1.87905	0.048862	0.88	1.84038	0.047256	structural maintenance of chromosomes 2	cell cycle /// mitosis
203114_at	SSSCA1	NM_006396.1	0.27	1.20581	0.234861	0.72	1.64718	0.038014	Sjogren syndrome/scleroderma autoantigen 1	cell cycle /// mitosis /// cell division
206500_s_at	C14orf106	NM_018353.1	0.77	1.70527	0.036866	0.8	1.7411	0.098175	chromosome 14 open reading frame 106	cell cycle /// mitosis /// cell division
218542_at	CEP55	NM_018131.1	-0.19	-1.14076	0.198675	-0.76	-1.69349	0.005245	centrosomal protein 55kDa	cell cycle /// mitosis /// cell division
219170_at	FSD1	NM_024333.1	0.62	1.53688	0.124605	1.07	2.09943	0.000506	fibronectin type III and SPRY domain containing 1	cell cycle /// mitosis /// cell division
220145_at	MAP9	NM_024826.1	3.24	9.44794	0.069873	3.49	11.2356	0.045306	microtubule-associated protein 9	cell cycle /// mitosis /// cell division
210350_x_at	ING1	AF044076.1	-0.91	-1.87905	0.01426	-1.32	-2.49666	0.002747	inhibitor of growth family, member 1	cell cycle /// negative regulation of cell proliferation
211559_s_at	CCNG2	L49506.1	-1.02	-2.02792	0.063977	-1	-2	0.00069	cyclin G2	cell cycle checkpoint
203564_at	FANCG	NM_004629.1	0.65	1.56917	0.076758	0.82	1.76541	0.049083	Fanconi anemia, complementation group G	cell cycle checkpoint
204460_s_at	RAD1	AF074717.1	0.08	1.05702	0.817098	1.35	2.54912	0.015763	RAD1 homolog (S. pombe)	cell cycle checkpoint
218833_at	ZAK	NM_016653.1	0.81	1.75321	0.000601	0.86	1.81504	0.005774	sterile alpha motif and leucine zipper containing kinase AZK	cell cycle checkpoint
209644_x_at	CDKN2A	U38945.1	0.62	1.53688	0.05397	0.91	1.87905	0.013294	cyclin-dependent kinase inhibitor 2A (melanoma, p16, inhibits CDK4)	cell cycle checkpoint /// G1/S transition of mitotic cell cycle
203132_at	RB1	NM_000321.1	-0.39	-1.31039	0.094121	-0.89	-1.85318	0.003474	retinoblastoma 1	cell cycle checkpoint /// G1/S transition of mitotic cell cycle
213073_at	ZFYVE26	AB002319.1	-0.53	-1.44393	0.181773	-1.2	-2.2974	0.007465	zinc finger, FYVE domain containing 26	cell death
219343_at	CDC37L1	NM_017913.1	-0.82	-1.76541	0.080041	-1.36	-2.56685	0.001292	cell division cycle 37 homolog (S. cerevisiae)-like 1	cell division
218399_s_at	CDCA4	NM_017955.1	0.66	1.58008	0.058836	1.25	2.37841	0.008602	cell division cycle associated 4	cell division
212377_s_at	NOTCH2	AU158495	0.67	1.59107	0.003099	1.06	2.08493	0.00076	notch 2	cell fate determination
219825_at	CYP26B1	NM_019885.1	-3.9	-14.9285	0.017189	-0.63	-1.54756	0.481149	cytochrome P450, family 26, subfamily B, polypeptide 1	cell fate determination morphogenesis
214753_at	N4BP2L2	AW084068	1.65	3.13834	0.059465	1.8	3.4822	0.04922	NEDD4 binding protein 2-like 2	cell killing
205081_at	CRIP1	NM_001311.1	0.35	1.27456	0.150546	0.83	1.77769	0.028774	cysteine-rich protein 1 (intestinal)	cell proliferation
205569_at	LAMP3	NM_014398.1	1.81	3.50642	0.011331	-0.58	-1.49485	0.00306	lysosomal-associated membrane protein 3	cell proliferation
204698_at	ISG20	NM_002201.2	-0.3	-1.23114	0.294621	-1.16	-2.23457	0.028458	interferon stimulated exonuclease gene 20kDa	cell proliferation
201564_s_at	FSCN1	NM_003088.1	0.33	1.25701	0.216874	1.06	2.08493	0.02352	fascin homolog 1, actin-bundling protein (Strongylocentrotus purpuratus)	cell proliferation
201679_at	SRRT	NM_015908.1	-0.42	-1.33793	0.076209	-0.87	-1.82766	0.046423	serrate RNA effector molecule homolog (Arabidopsis)	cell proliferation /// cell proliferation
211903_s_at	MPL	M90103.1	0.73	1.65864	0.129431	1.23	2.34567	0.037406	myeloproliferative leukemia virus oncogene	cell surface receptor linked signaling pathway /// cell proliferation
211107_s_at	AURKC	AB017332.1	4.46	22.0087	0.193485	5.2	36.7583	0.00806	aurora kinase C	cytokinesis
212414_s_at	GLYR1 /// SEPT6	D50918.1	-0.98	-1.97247	0.054186	-0.99	-1.98618	0.031528	glyoxylate reductase 1 homolog (Arabidopsis) /// septin 6	cytokinesis
217913_at	VPS4A	NM_013245.1	0.25	1.18921	0.180302	1.1	2.14355	0.003656	vacuolar protein sorting 4 homolog A (S. cerevisiae)	cytokinesis
203068_at	KLHL21	NM_014851.1	-0.74	-1.67018	0.019722	-1.54	-2.90795	0.003211	kelch-like 21 (Drosophila)	cytokinesis /// cell cycle
203527_s_at	APC	NM_000038.1	-1.27	-2.41162	0.114516	-0.97	-1.95884	0.028356	adenomatous polyposis coli	cytokinesis after mitosis
209903_s_at	ATR	U49844.1	0.62	1.53688	0.089018	0.86	1.81504	0.042786	ataxia telangiectasia and Rad3 related	DNA damage checkpoint
217618_x_at	HUS1	AW007988	0.66	1.58008	0.005844	0.95	1.93187	0.001277	HUS1 checkpoint homolog (S. pombe)	DNA damage checkpoint
202905_x_at	NBN	AI796269	0.75	1.68179	0.005128	0.71	1.6358	0.0035	nibrin	DNA damage checkpoint
203277_at	DFFA	NM_004401.1	0.62	1.53688	0.014109	1	2	0.007929	DNA fragmentation factor, 45kDa, alpha polypeptide	DNA fragmentation involved in apoptotic nuclear change
206752_s_at	DFFB	NM_004402.1	-0.74	-1.67018	0.046749	-1.63	-3.09513	0.00395	DNA fragmentation factor, 40kDa, beta polypeptide (caspase-activated DNase)	DNA fragmentation involved in apoptotic nuclear change
219876_s_at	GOLGA2B	NM_017600.1	-2.71	-6.54322	0.030704	-5.89	-59.3016	8.5e-05	golgin A2 family, member B	DNA integration
204880_at	MGMT	NM_002412.1	-0.42	-1.33793	0.005944	-0.88	-1.84038	0.002215	O-6-methylguanine-DNA methyltransferase	DNA ligation /// DNA repair
200749_at	---	BF112006	0.97	1.95884	0.021034	0.85	1.8025	0.030339	---	DNA metabolic process
218463_s_at	MUS81	NM_025128.1	0.86	1.81504	0.000348	0.97	1.95884	0.00207	MUS81 endonuclease homolog (S. cerevisiae)	DNA metabolic process /// DNA repair
221781_s_at	DNAJC10	AL137648.1	1.72	3.29436	0.035335	2.14	4.40762	0.012789	DnaJ (Hsp40) homolog, subfamily C, member 10	DNA metabolic process /// DNA replication
218620_s_at	HEMK1	AF131220.1	0.17	1.12506	0.468726	0.81	1.75321	0.025352	HemK methyltransferase family member 1	DNA methylation
212079_s_at	MLL	NM_005933.1	1.07	2.09943	0.030328	1.65	3.13834	0.005748	myeloid/lymphoid or mixed-lineage leukemia (trithorax homolog, Drosophila)	DNA methylation
221771_s_at	MPHOSPH8	BC003542.1	-0.3	-1.23114	0.111555	-0.83	-1.77769	0.008118	M-phase phosphoprotein 8	DNA methylation /// cell cycle
201513_at	TSN	NM_004622.1	0.72	1.64718	0.030038	0.44	1.3566	0.137563	translin	DNA recombination
203744_at	HMGB3	NM_005342.1	0.89	1.85318	0.011908	0.91	1.87905	0.021546	high-mobility group box 3	DNA recombination
201614_s_at	RUVBL1	NM_003707.1	0.33	1.25701	0.177979	0.75	1.68179	0.010705	RuvB-like 1 (E. coli)	DNA recombination
213454_at	APITD1	AL578583	0.37	1.29235	0.096928	0.8	1.7411	0.014552	apoptosis-inducing, TAF9-like domain 1	DNA repair
203428_s_at	ASF1A	AB028628.1	1.3	2.46229	0.010581	1.55	2.92817	0.005725	ASF1 anti-silencing function 1 homolog A (S. cerevisiae)	DNA repair
221800_s_at	C17orf70	AK024644.1	0.72	1.64718	0.005038	0.98	1.97247	0.002643	chromosome 17 open reading frame 70	DNA repair
204251_s_at	CEP164	NM_014956.1	0.95	1.93187	0.031869	1.39	2.62079	0.014198	centrosomal protein 164kDa	DNA repair
212539_at	CHD1L	AI422099	0.47	1.38511	0.132203	0.82	1.76541	0.049801	chromodomain helicase DNA binding protein 1-like	DNA repair
209674_at	CRY1	D83702.1	-0.35	-1.27456	0.008754	-0.98	-1.97247	0.000229	cryptochrome 1 (photolyase-like)	DNA repair
203674_at	HELZ	NM_014877.1	0.34	1.26576	0.111125	0.79	1.72907	0.009063	helicase with zinc finger	DNA repair
203050_at	TP53BP1	NM_005657.1	0.69	1.61328	0.006479	0.94	1.91853	0.003856	tumor protein p53 binding protein 1	DNA repair
219012_s_at	C11orf30	NM_020193.1	0.87	1.82766	0.043736	-0.04	-1.02811	0.878313	chromosome 11 open reading frame 30	DNA repair
209804_at	DCLRE1A	D42045.1	-0.74	-1.67018	0.028102	-0.07	-1.04972	0.705625	DNA cross-link repair 1A	DNA repair
209580_s_at	MBD4	AF114784.1	-0.41	-1.32869	0.065053	-1.11	-2.15846	6.4e-05	methyl-CpG binding domain protein 4	DNA repair
205301_s_at	OGG1	NM_016820.1	-0.44	-1.3566	0.074426	-1.15	-2.21914	0.000946	8-oxoguanine DNA glycosylase	DNA repair
206554_x_at	SETMAR	NM_006515.1	1.84	3.5801	0.008141	1.51	2.8481	0.029233	SET domain and mariner transposase fusion gene	DNA repair
212926_at	SMC5	AB011166.1	0.12	1.08673	0.621193	-0.74	-1.67018	0.0428	structural maintenance of chromosomes 5	DNA repair
45633_at	GINS3	AI421812	1.9	3.73213	0.013278	2.09	4.25748	0.005879	GINS complex subunit 3 (Psf3 homolog)	DNA replication
205664_at	KIN	NM_012311.1	-0.17	-1.12506	0.27599	-0.81	-1.75321	0.001805	KIN, antigenic determinant of recA protein homolog (mouse)	DNA replication
202107_s_at	MCM2	NM_004526.1	0.58	1.49485	0.0308	0.8	1.7411	0.024168	minichromosome maintenance complex component 2	DNA replication
219673_at	MCM9	NM_017696.1	-0.39	-1.31039	0.054774	-2.27	-4.82323	0.002615	minichromosome maintenance complex component 9	DNA replication
201115_at	POLD2	NM_006230.1	1.26	2.39496	0.047337	2	4	0.022357	polymerase (DNA directed), delta 2, regulatory subunit 50kDa	DNA replication
222238_s_at	POLM	AK023002.1	-0.41	-1.32869	0.15277	-0.77	-1.70527	0.025094	polymerase (DNA directed), mu	DNA replication
45653_at	KCTD13	AW026481	-0.64	-1.55833	0.056572	-1.25	-2.37841	0.011112	potassium channel tetramerisation domain containing 13	DNA replication
207348_s_at	LIG3	NM_002311.2	-0.1	-1.07177	0.717006	-1.27	-2.41162	0.002653	ligase III, DNA, ATP-dependent	DNA replication
200659_s_at	PHB	NM_002634.2	0.39	1.31039	0.047159	0.71	1.6358	0.009571	prohibitin	DNA replication
205053_at	PRIM1	NM_000946.1	0.89	1.85318	0.002929	1.02	2.02792	0.004321	primase, DNA, polypeptide 1 (49kDa)	DNA replication
207266_x_at	RBMS1	NM_016837.1	0.56	1.47427	0.003835	0.95	1.93187	0.000695	RNA binding motif, single stranded interacting protein 1	DNA replication
200957_s_at	SSRP1	NM_003146.1	1.08	2.11404	0.013251	2.14	4.40762	0.00455	structure specific recognition protein 1	DNA replication
210568_s_at	RECQL	BC001052.1	-0.46	-1.37554	0.09072	-0.91	-1.87905	0.008393	RecQ protein-like (DNA helicase Q1-like)	DNA strand renaturation
212836_at	POLD3	D26018.1	1.35	2.54912	0.030535	2.14	4.40762	0.011069	polymerase (DNA-directed), delta 3, accessory subunit	DNA synthesis involved in DNA repair
203678_at	FAN1	NM_014967.1	1.39	2.62079	0.11182	2.96	7.78124	0.021761	FANCD2/FANCI-associated nuclease 1	double-strand break repair
214258_x_at	KAT5	AA886971	-0.36	-1.28343	0.011413	-0.9	-1.86607	0.000115	K(lysine) acetyltransferase 5	double-strand break repair
218903_s_at	OBFC2B	NM_024068.1	-0.44	-1.3566	0.094321	-0.82	-1.76541	0.016747	oligonucleotide/oligosaccharide-binding fold containing 2B	double-strand break repair
210630_s_at	RAD52	AF125949.1	1.87	3.65533	0.058721	3.49	11.2356	0.000449	RAD52 homolog (S. cerevisiae)	double-strand break repair
209607_x_at	SULT1A3 /// SULT1A4	U08032.1	0.29	1.22264	0.039536	0.9	1.86607	0.00602	sulfotransferase family, cytosolic, 1A, phenol-preferring, member 3 /// sulfotransferase family, cytosolic, 1A, phenol-preferring, member 4	double-strand break repair
201523_x_at	UBE2N	BE262760	0.27	1.20581	0.144808	0.77	1.70527	0.013198	ubiquitin-conjugating enzyme E2N (UBC13 homolog, yeast)	double-strand break repair
219264_s_at	PPP2R3B	NM_013239.1	0.96	1.94531	0.018601	1.04	2.05623	0.009604	protein phosphatase 2, regulatory subunit B'', beta	G1 phase of mitotic cell cycle
205451_at	FOXO4	NM_005938.1	-0.54	-1.45397	0.321247	-0.96	-1.94531	0.019984	forkhead box O4	G1 phase of mitotic cell cycle
214019_at	---	Z23022.1	-0.72	-1.64718	0.118487	-0.72	-1.64718	0.019646	---	G1/S transition of mitotic cell cycle
208711_s_at	CCND1	BC000076.1	0.57	1.48452	0.056309	1.34	2.53151	0.000345	cyclin D1	G1/S transition of mitotic cell cycle
213523_at	CCNE1	AI671049	0.1	1.07177	0.709337	0.88	1.84038	0.019275	cyclin E1	G1/S transition of mitotic cell cycle
207614_s_at	CUL1	NM_003592.1	0.76	1.69349	0.006171	1.37	2.58471	0.001228	cullin 1	G1/S transition of mitotic cell cycle
221539_at	EIF4EBP1	AB044548.1	0.99	1.98618	0.003331	0.67	1.59107	0.006213	eukaryotic translation initiation factor 4E binding protein 1	G1/S transition of mitotic cell cycle
212916_at	PHF8	AW249934	-0.47	-1.38511	0.034792	-0.79	-1.72907	0.008408	PHD finger protein 8	G1/S transition of mitotic cell cycle
202429_s_at	PPP3CA	AL353950.1	-0.51	-1.42405	0.004507	-0.71	-1.6358	0.004318	protein phosphatase 3, catalytic subunit, alpha isozyme	G1/S transition of mitotic cell cycle
209172_s_at	CENPF	U30872.1	1.13	2.18859	0.032819	1.19	2.28153	0.025532	centromere protein F, 350/400kDa (mitosin)	G2 phase of mitotic cell cycle
207845_s_at	ANAPC10	NM_014885.1	-0.2	-1.1487	0.159617	-0.79	-1.72907	0.012126	anaphase promoting complex subunit 10	G2/M transition of mitotic cell cycle
202094_at	BIRC5	AA648913	1.25	2.37841	0.013772	1.51	2.8481	0.014619	baculoviral IAP repeat-containing 5	G2/M transition of mitotic cell cycle
204566_at	PPM1D	NM_003620.1	-0.58	-1.49485	0.02408	-1.21	-2.31338	0.000396	protein phosphatase, Mg2+/Mn2+ dependent, 1D	G2/M transition of mitotic cell cycle
209523_at	TAF2	AK001618.1	-0.24	-1.18099	0.17054	-0.77	-1.70527	0.015674	TAF2 RNA polymerase II, TATA box binding protein (TBP)-associated factor, 150kDa	G2/M transition of mitotic cell cycle
216367_at	COL4A3	U02520.1	3.89	14.8254	0.044269	1.78	3.43426	0.232227	collagen, type IV, alpha 3 (Goodpasture antigen)	induction of apoptosis
218996_at	TFPT	NM_013342.1	-0.36	-1.28343	0.14931	-1.2	-2.2974	0.003729	TCF3 (E2A) fusion partner (in childhood Leukemia)	induction of apoptosis
208289_s_at	EI24	NM_004879.2	1.38	2.60268	0.013825	2.11	4.31691	0.000202	etoposide induced 2.4 mRNA	induction of apoptosis
203740_at	MPHOSPH6	NM_005792.1	0.29	1.22264	0.237158	0.77	1.70527	0.000172	M-phase phosphoprotein 6	M phase of mitotic cell cycle
221965_at	MPHOSPH9	AI990326	-0.21	-1.15669	0.370239	-1	-2	0.026618	M-phase phosphoprotein 9	M phase of mitotic cell cycle
211780_x_at	DCTN1	BC006163.1	1.18	2.26577	0.008256	1.62	3.07375	0.004981	dynactin 1	mitosis
205458_at	MC1R	BG034972	0.66	1.58008	0.104639	1.06	2.08493	0.029096	melanocortin 1 receptor (alpha melanocyte stimulating hormone receptor)	mitosis
203569_s_at	OFD1	NM_003611.1	-0.38	-1.30134	0.101438	-0.85	-1.8025	0.010842	oral-facial-digital syndrome 1	mitosis
217640_x_at	SKA1	BF038461	-0.25	-1.18921	0.448646	-1.21	-2.31338	0.016071	spindle and kinetochore associated complex subunit 1	mitotic anaphase /// cell cycle
205046_at	CENPE	NM_001813.1	-0.23	-1.17283	0.383659	-1.2	-2.2974	0.006829	centromere protein E, 312kDa	mitotic metaphase
202240_at	PLK1	NM_005030.1	1.03	2.04202	0.016666	1.57	2.96905	0.010571	polo-like kinase 1	mitotic prometaphase
210206_s_at	DDX11	U33833.1	-0.38	-1.30134	0.109229	-0.87	-1.82766	0.00744	DEAD/H (Asp-Glu-Ala-Asp/His) box polypeptide 11	mitotic sister chromatid segregation
204641_at	NEK2	NM_002497.1	0.47	1.38511	0.025299	0.85	1.8025	0.013039	NIMA (never in mitosis gene a)-related kinase 2	mitotic sister chromatid segregation
219940_s_at	PCID2	NM_018386.1	0.76	1.69349	0.039967	1.14	2.20381	0.008718	PCI domain containing 2	negative regulation of apoptosis
218456_at	CAPRIN2	NM_023925.1	-1.05	-2.07053	0.028563	-1.35	-2.54912	0.008409	caprin family member 2	negative regulation of cell growth
203729_at	EMP3	NM_001425.1	0.49	1.40444	0.437005	2.11	4.31691	0.034862	epithelial membrane protein 3	negative regulation of cell proliferation
212083_at	TEX261	AL080223.1	1.57	2.96905	0.021087	2.52	5.73582	0.016115	testis expressed 261	positive regulation of apoptosis
218394_at	ROGDI	NM_024589.1	-0.32	-1.24833	0.016139	-0.86	-1.81504	0.021195	rogdi homolog (Drosophila)	positive regulation of cell proliferation
201666_at	TIMP1	NM_003254.1	-0.23	-1.17283	0.43762	0.77	1.70527	0.008145	TIMP metallopeptidase inhibitor 1	positive regulation of cell proliferation
38158_at	ESPL1	D79987	0.65	1.56917	0.053863	1.13	2.18859	0.018695	extra spindle pole bodies homolog 1 (S. cerevisiae)	positive regulation of mitotic metaphase/anaphase transition
209310_s_at	CASP4	U25804.1	-0.56	-1.47427	0.117988	-1.67	-3.18215	0.034732	caspase 4, apoptosis-related cysteine peptidase	proteolysis /// apoptosis
203089_s_at	HTRA2	NM_013247.1	0.03	1.02101	0.763955	-0.84	-1.79005	0.000409	HtrA serine peptidase 2	proteolysis /// apoptosis
203984_s_at	CASP9	U60521.1	-0.44	-1.3566	0.017186	-0.87	-1.82766	0.000785	caspase 9, apoptosis-related cysteine peptidase	proteolysis /// apoptosis
204489_s_at	CD44	NM_000610.1	1.18	2.26577	0.01909	2.25	4.75683	0.00228	CD44 molecule (Indian blood group)	regulation of cell growth
210474_s_at	CDK11A /// CDK11B	U04819.1	-0.54	-1.45397	0.032172	-0.73	-1.65864	1.6e-05	cyclin-dependent kinase 11A /// cyclin-dependent kinase 11B	regulation of cell growth
212073_at	CSNK2A1	AI161318	0.63	1.54756	0.032187	0.81	1.75321	0.014004	casein kinase 2, alpha 1 polypeptide	regulation of cell growth
210764_s_at	CYR61	AF003114.1	-0.54	-1.45397	0.023864	-1.42	-2.67586	0.007199	cysteine-rich, angiogenic inducer, 61	regulation of cell growth
204278_s_at	EBAG9	NM_004215.1	-0.4	-1.31951	0.146225	-1.25	-2.37841	0.011582	estrogen receptor binding site associated, antigen, 9	regulation of cell growth
210473_s_at	GPR125	M37712.1	1.29	2.44528	0.005091	1.64	3.11666	0.001644	G protein-coupled receptor 125	regulation of cell growth
201163_s_at	IGFBP7	NM_001553.1	-0.46	-1.37554	0.076508	-0.78	-1.71713	0.013078	insulin-like growth factor binding protein 7	regulation of cell growth
201234_at	ILK	NM_004517.1	0.6	1.51572	0.027213	1.39	2.62079	6e-05	integrin-linked kinase	regulation of cell growth
214368_at	RASGRP2	AI688812	0.65	1.56917	0.061817	1.3	2.46229	0.017523	RAS guanyl releasing protein 2 (calcium and DAG-regulated)	regulation of cell growth
205792_at	WISP2	NM_003881.1	-1.02	-2.02792	0.049915	-0.92	-1.89212	0.290399	WNT1 inducible signaling pathway protein 2	regulation of cell growth
221440_s_at	RBBP9	NM_006606.1	0.85	1.8025	0.05319	1.2	2.2974	0.014516	retinoblastoma binding protein 9	regulation of cell proliferation
218723_s_at	C13orf15	NM_014059.1	1.72	3.29436	0.001013	1.76	3.38698	0.002395	chromosome 13 open reading frame 15	regulation of cyclin-dependent protein kinase activity
202284_s_at	CDKN1A	NM_000389.1	0.33	1.25701	0.229793	1.05	2.07053	0.014987	cyclin-dependent kinase inhibitor 1A (p21, Cip1)	regulation of cyclin-dependent protein kinase activity
216894_x_at	CDKN1C	D64137	-1.89	-3.70635	0.000444	-1.67	-3.18215	0.004595	cyclin-dependent kinase inhibitor 1C (p57, Kip2)	regulation of cyclin-dependent protein kinase activity
210240_s_at	CDKN2D	U20498.1	-0.53	-1.44393	0.041162	-0.75	-1.68179	0.015828	cyclin-dependent kinase inhibitor 2D (p19, inhibits CDK4)	regulation of cyclin-dependent protein kinase activity
209714_s_at	CDKN3	AF213033.1	-0.51	-1.42405	0.007888	-1.15	-2.21914	0.004243	cyclin-dependent kinase inhibitor 3	regulation of cyclin-dependent protein kinase activity
203725_at	GADD45A	NM_001924.2	-0.88	-1.84038	0.000229	-1.18	-2.26577	0.000265	growth arrest and DNA-damage-inducible, alpha	regulation of cyclin-dependent protein kinase activity
203565_s_at	MNAT1	NM_002431.1	2.45	5.46416	0.034215	3.75	13.4543	0.012725	menage a trois homolog 1, cyclin H assembly factor (Xenopus laevis)	regulation of cyclin-dependent protein kinase activity
204054_at	PTEN	NM_000314.1	1.16	2.23457	0.001522	1.32	2.49666	0.002217	phosphatase and tensin homolog	regulation of cyclin-dependent protein kinase activity
217492_s_at	PTEN /// PTENP1	AF023139.1	0.49	1.40444	0.001749	1.06	2.08493	0.002108	phosphatase and tensin homolog /// phosphatase and tensin homolog pseudogene 1	regulation of cyclin-dependent protein kinase activity
203960_s_at	HSPB11	NM_016126.1	-0.51	-1.42405	0.001236	-1.31	-2.47942	0.026732	heat shock protein family B (small), member 11	regulation of mitotic metaphase/anaphase transition
208393_s_at	RAD50	NM_005732.1	0.6	1.51572	0.012559	0.78	1.71713	0.006814	RAD50 homolog (S. cerevisiae)	regulation of mitotic recombination
217725_x_at	SERBP1	NM_015640.1	0.87	1.82766	0.021272	1.14	2.20381	0.015938	SERPINE1 mRNA binding protein 1	regulation of mRNA stability /// regulation of anti-apoptosis
218229_s_at	POGK	NM_017542.1	1.29	2.44528	0.025607	1.76	3.38698	0.012919	pogo transposable element with KRAB domain	regulation of transcription, DNA-dependent /// anti-apoptosis
209014_at	MAGED1	AF217963.1	-0.34	-1.26576	0.002932	-0.71	-1.6358	0.000632	melanoma antigen family D, 1	regulation of transcription, DNA-dependent /// apoptosis
220223_at	ATAD5	NM_024857.1	0.47	1.38511	0.053749	0.82	1.76541	0.047612	ATPase family, AAA domain containing 5	response to DNA damage stimulus
214700_x_at	RIF1	AK000323.1	0.92	1.89212	0.007303	1.26	2.39496	0.01023	RAP1 interacting factor homolog (yeast)	response to DNA damage stimulus
204346_s_at	RASSF1	NM_007182.2	-0.62	-1.53688	0.045841	-1.52	-2.86791	0.001375	Ras association (RalGDS/AF-6) domain family member 1	response to DNA damage stimulus
204605_at	CGRRF1	NM_006568.1	0.64	1.55833	0.068547	1.12	2.17347	0.016993	cell growth regulator with ring finger domain 1	response to stress /// cell cycle
209323_at	PRKRIR	AF081567.1	0.5	1.41421	0.012846	0.76	1.69349	0.00116	protein-kinase, interferon-inducible double stranded RNA dependent inhibitor, repressor of (P58 repressor)	response to stress /// negative regulation of cell proliferation
209917_s_at	TP53TG1	BC002709.1	-1.02	-2.02792	0.000542	-1.45	-2.73208	0.000559	TP53 target 1 (non-protein coding)	response to stress /// response to DNA damage stimulus
222201_s_at	CASP8AP2	AB037736.1	-0.46	-1.37554	0.006998	-0.9	-1.86607	0.000528	caspase 8 associated protein 2	transcription /// apoptosis
221260_s_at	CSRNP2	NM_030809.1	0.86	1.81504	9.9e-05	0.85	1.8025	0.023148	cysteine-serine-rich nuclear protein 2	transcription /// apoptosis
218325_s_at	DIDO1	NM_022105.1	0.69	1.61328	0.016114	1.21	2.31338	0.003511	death inducer-obliterator 1	transcription /// apoptosis
219551_at	EAF2	NM_018456.1	-0.13	-1.09429	0.596673	-0.77	-1.70527	0.009543	ELL associated factor 2	transcription /// apoptosis
205176_s_at	ITGB3BP	NM_014288.1	0.76	1.69349	0.068374	1.7	3.24901	0.007322	integrin beta 3 binding protein (beta3-endonexin)	transcription /// apoptosis
218088_s_at	RRAGC	NM_022157.1	-0.24	-1.18099	0.331175	-0.71	-1.6358	0.045619	Ras-related GTP binding C	transcription /// apoptosis
212331_at	RBL2	NM_005611.1	0.55	1.46409	0.009751	0.98	1.97247	0.001509	retinoblastoma-like 2 (p130)	transcription /// cell cycle
219966_x_at	BANP	NM_017869.1	-0.2	-1.1487	0.101897	-0.85	-1.8025	0.024394	BTG3 associated nuclear protein	transcription /// cell cycle
218578_at	CDC73	NM_024529.1	1	2	0.003596	1.08	2.11404	0.005428	cell division cycle 73, Paf1/RNA polymerase II complex component, homolog (S. cerevisiae)	transcription /// cell cycle
218352_at	RCBTB1	NM_018191.1	-0.29	-1.22264	0.312921	-0.82	-1.76541	0.011066	regulator of chromosome condensation (RCC1) and BTB (POZ) domain containing protein 1	transcription /// cell cycle
207361_at	HBP1	NM_012257.1	-0.1	-1.07177	0.739559	-1.03	-2.04202	0.027993	HMG-box transcription factor 1	transcription /// cell cycle arrest
